# Supplementary material for: A non-canonical role for HIF-1α: redirecting DGCR8 to the RNA exosome for snoRNA degradation and translational modulation
Source: Nucleic Acids Res. 2026 Feb 2;54(3):gkag070. doi: 10.1093/nar/gkag070 (PMC12862392; doi:10.1093/nar/gkag070)
Supplement: gkag070_Supplemental_Files [file gkag070_supplemental_files.zip]

Archive with 3 entries (3 files):
- Revised Supplementary Figures_20260129_clean.pptx
- Supplementary Table 1-2_20250714_clean.docx
- Supplementary Table 3_List of Deregulated SnoRNAs_update.xlsx
