# Supplementary material for: A non-canonical role for HIF-1α: redirecting DGCR8 to the RNA exosome for snoRNA degradation and translational modulation
Source: Nucleic Acids Res. 2026 Feb 2;54(3):gkag070. doi: 10.1093/nar/gkag070 (PMC12862392; doi:10.1093/nar/gkag070)
Supplement: gkag070_Supplemental_Files [file gkag070_supplemental_files.zip › Supplementary Table 3_List of Deregulated SnoRNAs_update.xlsx]

## Sheet: Caption
Supplementary Table 3_List of Deregulated SnoRNAs

## Sheet: up_HIF1a compare to pcDNA3.1
ID	Accession	Sequence Type	Transcript ID(Array Design)	HIF1a Avg (log2)	pcDNA3.1 Avg (log2)	Fold Change
20534089	ENSG00000253007	snoRNA	ENSG00000253007	4.48	2.8	3.2
20538113	SNORD123	CDBox	SNORD123	1.26	-0.15	2.65
20532873	ENSG00000201619	snoRNA	ENSG00000201619	2.96	1.89	2.1
20538107	SNORA84	HAcaBox	SNORA84	0.66	-0.35	2.01
20533079	ENSG00000212395	snoRNA	ENSG00000212395	0.59	-0.38	1.96
20532651	ACA32	HAcaBox	ACA32	7.25	6.3	1.93
20532696	ACA58	HAcaBox	ACA58	0.93	0	1.92
20533456	ENSG00000238692	snoRNA	ENSG00000238692	0.84	-0.09	1.9
20534320	HBII-85-26	CDBox	HBII-85-26	2.33	1.42	1.88
20532589	14qII-1	CDBox	14qII-1	2.23	1.35	1.84
20533976	ENSG00000252505	snoRNA	ENSG00000252505	1.88	1.01	1.83
20532670	ACA41	HAcaBox	ACA41	1.05	0.18	1.82
20533975	ENSG00000252505	snoRNA	ENSG00000252505	2.35	1.53	1.77
20532703	ACA5c	HAcaBox	ACA5c	0.81	0.02	1.74
20532692	ACA55	HAcaBox	ACA55	1.86	1.15	1.64
20534153	ENSG00000264997	snoRNA	ENSG00000264997	0.31	-0.39	1.62
20534329	HBII-85-6	CDBox	HBII-85-6	3.79	3.11	1.61
20532602	14qII-28	CDBox	14qII-28	0.91	0.22	1.61
20534225	HBII-166	CDBox	HBII-166	4.11	3.44	1.59
20538110	SNORD121A	CDBox	SNORD121A	1.18	0.51	1.58
20538240	U71c	HAcaBox	U71c	1.13	0.49	1.55
20532581	14qII-14	CDBox	14qII-14	3.42	2.8	1.54
20532987	ENSG00000207098	snoRNA	ENSG00000207098	0.54	-0.08	1.54
20532704	ACA60	HAcaBox	ACA60	0.53	-0.06	1.51
20532774	ENSG00000200063	snoRNA	ENSG00000200063	0.24	-0.35	1.5
20532730	ENSG00000199321	snoRNA	ENSG00000199321	0.01	-0.55	1.47
20533971	ENSG00000252473	snoRNA	ENSG00000252473	0.48	-0.06	1.46
20532849	ENSG00000201346	snoRNA	ENSG00000201346	-0.01	-0.55	1.46
20538108	SNORA84	HAcaBox	SNORA84	0.93	0.4	1.45
20533106	ENSG00000212532	snoRNA	ENSG00000212532	0.18	-0.35	1.45
20533245	ENSG00000238355	snoRNA	ENSG00000238355	0.25	-0.28	1.44
20532975	ENSG00000206976	snoRNA	ENSG00000206976	0.15	-0.37	1.44
20538137	U15A	CDBox	U15A	2.78	2.26	1.43
20532590	14qII-1	CDBox	14qII-1	2.28	1.77	1.43
20532582	14qII-14	CDBox	14qII-14	2.14	1.62	1.43
20538103	SNORA38B	HAcaBox	SNORA38B	3.01	2.5	1.42
20532834	ENSG00000201042	snoRNA	ENSG00000201042	3.01	2.5	1.42
20533386	ENSG00000238576	snoRNA	ENSG00000238576	0.07	-0.43	1.41
20538228	U70D	HAcaBox	U70D	6.94	6.46	1.39
20532690	ACA53	HAcaBox	ACA53	2.47	1.99	1.39
20533507	ENSG00000238767	snoRNA	ENSG00000238767	2.57	2.12	1.37
20534033	ENSG00000252728	snoRNA	ENSG00000252728	0.12	-0.33	1.36
20533109	ENSG00000212539	snoRNA	ENSG00000212539	-0.01	-0.46	1.36
20532733	ENSG00000199370	snoRNA	ENSG00000199370	0.31	-0.13	1.35
20533572	ENSG00000238865	snoRNA	ENSG00000238865	0.06	-0.37	1.35
20533508	ENSG00000238767	snoRNA	ENSG00000238767	0.38	-0.05	1.34
20534291	HBII-52-48	CDBox	HBII-52-48	0.32	-0.11	1.34
20534222	HBII-13	CDBox	HBII-13	0.23	-0.19	1.33
20533210	ENSG00000238318	snoRNA	ENSG00000238318	0.16	-0.26	1.33
20533340	ENSG00000238522	snoRNA	ENSG00000238522	-0.01	-0.42	1.33
20533571	ENSG00000238864	snoRNA	ENSG00000238864	-0.08	-0.49	1.33
20532795	ENSG00000200385	snoRNA	ENSG00000200385	-0.1	-0.51	1.33
20532641	ACA28	HAcaBox	ACA28	0.79	0.39	1.32
20534333	HBII-95B	CDBox	HBII-95B	0.74	0.34	1.32
20533598	ENSG00000238906	snoRNA	ENSG00000238906	0.29	-0.11	1.32
20538125	U105	CDBox	U105	5.52	5.13	1.31
20533968	ENSG00000252459	snoRNA	ENSG00000252459	0.93	0.54	1.31
20532609	14qII-3	CDBox	14qII-3	0.85	0.46	1.31
20533759	ENSG00000239155	snoRNA	ENSG00000239155	0.78	0.39	1.31
20534028	ENSG00000252722	snoRNA	ENSG00000252722	0.3	-0.09	1.31
20534290	HBII-52-48	CDBox	HBII-52-48	0.28	-0.11	1.31
20534029	ENSG00000252722	snoRNA	ENSG00000252722	0.28	-0.11	1.31
20533821	ENSG00000251866	snoRNA	ENSG00000251866	0.28	-0.11	1.31
20533785	ENSG00000251730	snoRNA	ENSG00000251730	0.23	-0.16	1.31
20533392	ENSG00000238583	snoRNA	ENSG00000238583	0.18	-0.21	1.31
20533236	ENSG00000238345	snoRNA	ENSG00000238345	0.08	-0.31	1.31
20533611	ENSG00000238932	snoRNA	ENSG00000238932	0.01	-0.38	1.31
20533808	ENSG00000251830	snoRNA	ENSG00000251830	0	-0.39	1.31
20532986	ENSG00000207098	snoRNA	ENSG00000207098	3.68	3.3	1.3
20532728	ENSG00000199262	snoRNA	ENSG00000199262	1.2	0.82	1.3
20533360	ENSG00000238549	snoRNA	ENSG00000238549	0.31	-0.06	1.3
20534137	ENSG00000263695	snoRNA	ENSG00000263695	0.23	-0.14	1.3
20534062	ENSG00000252853	snoRNA	ENSG00000252853	0.23	-0.14	1.3
20534113	ENSG00000253090	snoRNA	ENSG00000253090	0.2	-0.18	1.3
20533022	ENSG00000212144	snoRNA	ENSG00000212144	0.17	-0.21	1.3
20533595	ENSG00000238901	snoRNA	ENSG00000238901	0.15	-0.22	1.3
20533105	ENSG00000212532	snoRNA	ENSG00000212532	0.09	-0.29	1.3
20533112	ENSG00000212553	snoRNA	ENSG00000212553	0.07	-0.31	1.3
20533111	ENSG00000212553	snoRNA	ENSG00000212553	0.07	-0.31	1.3
20533426	ENSG00000238646	snoRNA	ENSG00000238646	0.01	-0.37	1.3
20533695	ENSG00000239058	snoRNA	ENSG00000239058	-0.25	-0.63	1.3
20532671	ACA41	HAcaBox	ACA41	3.65	3.28	1.29
20533457	ENSG00000238692	snoRNA	ENSG00000238692	0.59	0.22	1.29
20532666	ACA39	HAcaBox	ACA39	0.3	-0.06	1.29
20533671	ENSG00000239024	snoRNA	ENSG00000239024	0.28	-0.09	1.29
20534259	HBII-52-16	CDBox	HBII-52-16	0.03	-0.34	1.29
20532852	ENSG00000201376	snoRNA	ENSG00000201376	0.02	-0.35	1.29
20533433	ENSG00000238661	snoRNA	ENSG00000238661	0	-0.37	1.29
20534085	ENSG00000252992	snoRNA	ENSG00000252992	-0.01	-0.38	1.29
20533147	ENSG00000221093	snoRNA	ENSG00000221093	-0.01	-0.38	1.29
20533107	ENSG00000212533	snoRNA	ENSG00000212533	0.66	0.3	1.28
20533091	ENSG00000212440	snoRNA	ENSG00000212440	0.66	0.3	1.28
20533089	ENSG00000212432	snoRNA	ENSG00000212432	0.66	0.3	1.28
20533654	ENSG00000238996	snoRNA	ENSG00000238996	0.24	-0.11	1.28
20532817	ENSG00000200801	snoRNA	ENSG00000200801	0.24	-0.11	1.28
20533414	ENSG00000238624	snoRNA	ENSG00000238624	0.17	-0.18	1.28
20533849	ENSG00000252000	snoRNA	ENSG00000252000	0.06	-0.29	1.28
20533733	ENSG00000239123	snoRNA	ENSG00000239123	0.05	-0.31	1.28
20532731	ENSG00000199321	snoRNA	ENSG00000199321	0.02	-0.34	1.28
20533221	ENSG00000238330	snoRNA	ENSG00000238330	0.01	-0.35	1.28
20534078	ENSG00000252945	snoRNA	ENSG00000252945	-0.01	-0.36	1.28
20533897	ENSG00000252190	snoRNA	ENSG00000252190	-0.06	-0.41	1.28
20533841	ENSG00000251967	snoRNA	ENSG00000251967	-0.27	-0.62	1.28
20532648	ACA3-2	HAcaBox	ACA3-2	7.24	6.89	1.27
20538229	U70D	HAcaBox	U70D	4.65	4.31	1.27
20534321	HBII-85-26	CDBox	HBII-85-26	2.06	1.71	1.27
20532572	14qI-7	CDBox	14qI-7	1.77	1.42	1.27
20533419	ENSG00000238629	snoRNA	ENSG00000238629	0.93	0.59	1.27
20533639	ENSG00000238979	snoRNA	ENSG00000238979	0.28	-0.07	1.27
20533497	ENSG00000238752	snoRNA	ENSG00000238752	0.15	-0.2	1.27
20533115	ENSG00000212565	snoRNA	ENSG00000212565	0.03	-0.32	1.27
20533255	ENSG00000238377	snoRNA	ENSG00000238377	0.02	-0.32	1.27
20534263	HBII-52-1	CDBox	HBII-52-1	-0.01	-0.36	1.27
20532567	14qI-3	CDBox	14qI-3	-0.02	-0.37	1.27
20533240	ENSG00000238350	snoRNA	ENSG00000238350	-0.03	-0.37	1.27
20534256	HBII-52-13	CDBox	HBII-52-13	-0.04	-0.39	1.27
20533390	ENSG00000238582	snoRNA	ENSG00000238582	-0.05	-0.39	1.27
20533544	ENSG00000238822	snoRNA	ENSG00000238822	-0.07	-0.41	1.27
20532745	ENSG00000199571	snoRNA	ENSG00000199571	-0.13	-0.48	1.27
20538222	U67	HAcaBox	U67	4.18	3.84	1.26
20533515	ENSG00000238775	snoRNA	ENSG00000238775	0.21	-0.12	1.26
20532909	ENSG00000202059	snoRNA	ENSG00000202059	0.19	-0.14	1.26
20532908	ENSG00000202059	snoRNA	ENSG00000202059	0.16	-0.17	1.26
20533540	ENSG00000238818	snoRNA	ENSG00000238818	0.12	-0.22	1.26
20532604	14qII-29	CDBox	14qII-29	-0.02	-0.35	1.26
20532603	14qII-29	CDBox	14qII-29	-0.02	-0.35	1.26
20533703	ENSG00000239066	snoRNA	ENSG00000239066	-0.02	-0.36	1.26
20533712	ENSG00000239080	snoRNA	ENSG00000239080	-0.04	-0.38	1.26
20534283	HBII-52-39	CDBox	HBII-52-39	-0.06	-0.39	1.26
20532749	ENSG00000199675	snoRNA	ENSG00000199675	-0.26	-0.6	1.26
20538138	U15B	CDBox	U15B	5.27	4.95	1.25
20538324	U22	CDBox	U22	1.09	0.77	1.25
20532794	ENSG00000200377	snoRNA	ENSG00000200377	0.22	-0.1	1.25
20533761	ENSG00000239157	snoRNA	ENSG00000239157	0.21	-0.11	1.25
20533794	ENSG00000251778	snoRNA	ENSG00000251778	0.14	-0.18	1.25
20534086	ENSG00000252992	snoRNA	ENSG00000252992	-0.02	-0.34	1.25
20532765	ENSG00000199934	snoRNA	ENSG00000199934	-0.05	-0.37	1.25
20532759	ENSG00000199856	snoRNA	ENSG00000199856	-0.06	-0.38	1.25
20534217	HBII-108B	CDBox	HBII-108B	0.28	-0.03	1.24
20533835	ENSG00000251938	snoRNA	ENSG00000251938	0.16	-0.15	1.24
20533547	ENSG00000238832	snoRNA	ENSG00000238832	0.09	-0.22	1.24
20533368	ENSG00000238564	snoRNA	ENSG00000238564	0.04	-0.27	1.24
20533446	ENSG00000238683	snoRNA	ENSG00000238683	0.02	-0.29	1.24
20533815	ENSG00000251848	snoRNA	ENSG00000251848	0	-0.31	1.24
20533292	ENSG00000238445	snoRNA	ENSG00000238445	-0.08	-0.4	1.24
20533791	ENSG00000251762	snoRNA	ENSG00000251762	-0.23	-0.55	1.24
20533396	ENSG00000238591	snoRNA	ENSG00000238591	-0.26	-0.57	1.24
20532608	14qII-3	CDBox	14qII-3	0.89	0.6	1.23
20533287	ENSG00000238437	snoRNA	ENSG00000238437	0.31	0	1.23
20532918	ENSG00000202268	snoRNA	ENSG00000202268	-0.01	-0.31	1.23
20532891	ENSG00000201811	snoRNA	ENSG00000201811	-0.01	-0.31	1.23
20534310	HBII-85-18	CDBox	HBII-85-18	-0.03	-0.33	1.23
20533819	ENSG00000251861	snoRNA	ENSG00000251861	-0.08	-0.38	1.23
20533235	ENSG00000238345	snoRNA	ENSG00000238345	-0.09	-0.39	1.23
20538244	U73a	CDBox	U73a	10.29	10.01	1.22
20533351	ENSG00000238536	snoRNA	ENSG00000238536	0.21	-0.08	1.22
20533760	ENSG00000239157	snoRNA	ENSG00000239157	0.2	-0.09	1.22
20533878	ENSG00000252122	snoRNA	ENSG00000252122	0.09	-0.2	1.22
20532787	ENSG00000200237	snoRNA	ENSG00000200237	0.01	-0.27	1.22
20533534	ENSG00000238807	snoRNA	ENSG00000238807	-0.01	-0.3	1.22
20533792	ENSG00000251769	snoRNA	ENSG00000251769	-0.02	-0.3	1.22
20533166	ENSG00000221498	snoRNA	ENSG00000221498	-0.03	-0.31	1.22
20532860	ENSG00000201448	snoRNA	ENSG00000201448	-0.07	-0.35	1.22
20533638	ENSG00000238978	snoRNA	ENSG00000238978	-0.09	-0.37	1.22
20532956	ENSG00000206853	snoRNA	ENSG00000206853	-0.21	-0.5	1.22
20534221	HBII-13	CDBox	HBII-13	0.16	-0.11	1.21
20533413	ENSG00000238620	snoRNA	ENSG00000238620	0.12	-0.16	1.21
20532957	ENSG00000206878	snoRNA	ENSG00000206878	0.08	-0.19	1.21
20533816	ENSG00000251858	snoRNA	ENSG00000251858	-0.05	-0.32	1.21
20533404	ENSG00000238605	snoRNA	ENSG00000238605	-0.11	-0.39	1.21
20533027	ENSG00000212161	snoRNA	ENSG00000212161	-0.18	-0.45	1.21
20534237	HBII-289	CDBox	HBII-289	7.47	7.21	1.2
20538106	SNORA84	HAcaBox	SNORA84	2.81	2.55	1.2
20534276	HBII-52-33	CDBox	HBII-52-33	0	-0.26	1.2
20533728	ENSG00000239103	snoRNA	ENSG00000239103	-0.01	-0.28	1.2
20533100	ENSG00000212511	snoRNA	ENSG00000212511	-0.03	-0.29	1.2
20533154	ENSG00000221245	snoRNA	ENSG00000221245	-0.07	-0.34	1.2
20534092	ENSG00000253014	snoRNA	ENSG00000253014	-0.09	-0.35	1.2
20534127	ENSG00000262778	snoRNA	ENSG00000262778	-0.13	-0.39	1.2
20534052	ENSG00000252824	snoRNA	ENSG00000252824	-0.13	-0.39	1.2
20534119	ENSG00000261990	snoRNA	ENSG00000261990	-0.27	-0.53	1.2
20533299	ENSG00000238459	snoRNA	ENSG00000238459	-0.27	-0.53	1.2

## Sheet: down_HIF1a compare to pcDNA3.1
ID	Accession	Sequence Type	Transcript ID(Array Design)	HIF1a Avg (log2)	pcDNA3.1 Avg (log2)	Fold Change
20538157	U28	CDBox	U28	9.29	9.55	-1.2
20538175	U3	CDBox	U3	7.66	7.92	-1.2
20532818	ENSG00000200879	snoRNA	ENSG00000200879	6.15	6.42	-1.2
20538305	E2	HAcaBox	E2	2.94	3.2	-1.2
20533181	ENSG00000222489	snoRNA	ENSG00000222489	1.26	1.53	-1.2
20538236	U71a	HAcaBox	U71a	0.93	1.19	-1.2
20538238	U71b	HAcaBox	U71b	0.8	1.06	-1.2
20533095	ENSG00000212461	snoRNA	ENSG00000212461	0.63	0.89	-1.2
20533279	ENSG00000238425	snoRNA	ENSG00000238425	0.28	0.54	-1.2
20538186	U45C	CDBox	U45C	0.28	0.53	-1.2
20534319	HBII-85-26	CDBox	HBII-85-26	0.02	0.29	-1.2
20534318	HBII-85-25	CDBox	HBII-85-25	0.02	0.29	-1.2
20532597	14qII-25	CDBox	14qII-25	-0.07	0.19	-1.2
20533388	ENSG00000238579	snoRNA	ENSG00000238579	-0.1	0.16	-1.2
20533862	ENSG00000252050	snoRNA	ENSG00000252050	-0.15	0.12	-1.2
20533092	ENSG00000212445	snoRNA	ENSG00000212445	-0.19	0.08	-1.2
20532661	ACA36B	HAcaBox	ACA36B	-0.23	0.03	-1.2
20533270	ENSG00000238403	snoRNA	ENSG00000238403	-0.25	0.02	-1.2
20533887	ENSG00000252144	snoRNA	ENSG00000252144	-0.26	0	-1.2
20533406	ENSG00000238611	snoRNA	ENSG00000238611	-0.27	0	-1.2
20533541	ENSG00000238819	snoRNA	ENSG00000238819	-0.28	-0.02	-1.2
20533498	ENSG00000238753	snoRNA	ENSG00000238753	-0.29	-0.03	-1.2
20538205	U56	CDBox	U56	9.26	9.53	-1.21
20538206	U56	CDBox	U56	8.58	8.85	-1.21
20538261	U84	CDBox	U84	6.3	6.57	-1.21
20534187	ENSG00000266755	snoRNA	ENSG00000266755	6.3	6.57	-1.21
20534183	ENSG00000266646	snoRNA	ENSG00000266646	6.3	6.57	-1.21
20534163	ENSG00000265607	snoRNA	ENSG00000265607	6.3	6.57	-1.21
20534159	ENSG00000265325	snoRNA	ENSG00000265325	6.3	6.57	-1.21
20534152	ENSG00000264591	snoRNA	ENSG00000264591	6.3	6.57	-1.21
20534131	ENSG00000263442	snoRNA	ENSG00000263442	6.3	6.57	-1.21
20538122	U103	CDBox	U103	4.26	4.53	-1.21
20538121	U103B	CDBox	U103B	4.26	4.53	-1.21
20534241	HBII-296B	CDBox	HBII-296B	2.83	3.1	-1.21
20532599	14qII-26	CDBox	14qII-26	2.4	2.68	-1.21
20534042	ENSG00000252787	snoRNA	ENSG00000252787	1.5	1.77	-1.21
20534122	ENSG00000262240	snoRNA	ENSG00000262240	0.04	0.31	-1.21
20533769	ENSG00000239173	snoRNA	ENSG00000239173	0.04	0.31	-1.21
20533713	ENSG00000239083	snoRNA	ENSG00000239083	0.04	0.31	-1.21
20532779	ENSG00000200113	snoRNA	ENSG00000200113	-0.01	0.27	-1.21
20538098	SNORA11B	HAcaBox	SNORA11B	-0.02	0.26	-1.21
20533749	ENSG00000239141	snoRNA	ENSG00000239141	-0.11	0.16	-1.21
20533661	ENSG00000239008	snoRNA	ENSG00000239008	-0.13	0.15	-1.21
20533485	ENSG00000238736	snoRNA	ENSG00000238736	-0.16	0.11	-1.21
20532806	ENSG00000200545	snoRNA	ENSG00000200545	-0.16	0.11	-1.21
20533642	ENSG00000238982	snoRNA	ENSG00000238982	-0.19	0.09	-1.21
20533635	ENSG00000238972	snoRNA	ENSG00000238972	-0.22	0.06	-1.21
20533634	ENSG00000238972	snoRNA	ENSG00000238972	-0.22	0.06	-1.21
20533421	ENSG00000238630	snoRNA	ENSG00000238630	-0.24	0.04	-1.21
20532750	ENSG00000199713	snoRNA	ENSG00000199713	-0.26	0.01	-1.21
20533522	ENSG00000238796	snoRNA	ENSG00000238796	-0.27	0	-1.21
20533271	ENSG00000238407	snoRNA	ENSG00000238407	-0.27	0	-1.21
20533135	ENSG00000212620	snoRNA	ENSG00000212620	-0.28	-0.01	-1.21
20533502	ENSG00000238760	snoRNA	ENSG00000238760	-0.37	-0.1	-1.21
20533000	ENSG00000207199	snoRNA	ENSG00000207199	-0.37	-0.1	-1.21
20538299	mgh28S-2409	CDBox	mgh28S-2409	11.71	12	-1.22
20532653	ACA33	HAcaBox	ACA33	4.34	4.62	-1.22
20533847	ENSG00000251992	snoRNA	ENSG00000251992	0.74	1.03	-1.22
20533746	ENSG00000239137	snoRNA	ENSG00000239137	-0.01	0.28	-1.22
20533524	ENSG00000238798	snoRNA	ENSG00000238798	-0.01	0.28	-1.22
20533942	ENSG00000252356	snoRNA	ENSG00000252356	-0.05	0.24	-1.22
20533501	ENSG00000238756	snoRNA	ENSG00000238756	-0.06	0.23	-1.22
20534151	ENSG00000264466	snoRNA	ENSG00000264466	-0.07	0.21	-1.22
20533755	ENSG00000239148	snoRNA	ENSG00000239148	-0.07	0.21	-1.22
20533552	ENSG00000238840	snoRNA	ENSG00000238840	-0.07	0.21	-1.22
20533943	ENSG00000252356	snoRNA	ENSG00000252356	-0.08	0.2	-1.22
20533042	ENSG00000212214	snoRNA	ENSG00000212214	-0.1	0.19	-1.22
20534077	ENSG00000252932	snoRNA	ENSG00000252932	-0.11	0.18	-1.22
20533694	ENSG00000239056	snoRNA	ENSG00000239056	-0.12	0.17	-1.22
20534009	ENSG00000252668	snoRNA	ENSG00000252668	-0.13	0.16	-1.22
20533589	ENSG00000238893	snoRNA	ENSG00000238893	-0.13	0.16	-1.22
20533375	ENSG00000238567	snoRNA	ENSG00000238567	-0.16	0.12	-1.22
20533621	ENSG00000238947	snoRNA	ENSG00000238947	-0.19	0.11	-1.22
20534170	ENSG00000265721	snoRNA	ENSG00000265721	-0.27	0.02	-1.22
20533750	ENSG00000239142	snoRNA	ENSG00000239142	-0.27	0.02	-1.22
20533317	ENSG00000238484	snoRNA	ENSG00000238484	-0.41	-0.12	-1.22
20538165	U34	CDBox	U34	9.86	10.15	-1.23
20538212	U59A	CDBox	U59A	8.9	9.2	-1.23
20538256	U81	CDBox	U81	8.19	8.48	-1.23
20538328	U3-4	CDBox	U3-4	7.64	7.93	-1.23
20538327	U3-3	CDBox	U3-3	7.64	7.93	-1.23
20538326	U3-2	CDBox	U3-2	7.64	7.93	-1.23
20538325	U3-2B	CDBox	U3-2B	7.64	7.93	-1.23
20532722	ACA9	HAcaBox	ACA9	1.16	1.46	-1.23
20533551	ENSG00000238838	snoRNA	ENSG00000238838	0.03	0.33	-1.23
20534186	ENSG00000266692	snoRNA	ENSG00000266692	-0.02	0.28	-1.23
20533010	ENSG00000207410	snoRNA	ENSG00000207410	-0.06	0.24	-1.23
20534203	ENSG00000269023	snoRNA	ENSG00000269023	-0.16	0.14	-1.23
20533248	ENSG00000238368	snoRNA	ENSG00000238368	-0.3	0.01	-1.23
20533874	ENSG00000252110	snoRNA	ENSG00000252110	-0.33	-0.04	-1.23
20534065	ENSG00000252873	snoRNA	ENSG00000252873	-0.4	-0.09	-1.23
20538257	U82	CDBox	U82	6.17	6.48	-1.24
20538203	U54	CDBox	U54	5.12	5.43	-1.24
20532979	ENSG00000207002	snoRNA	ENSG00000207002	0.26	0.57	-1.24
20533478	ENSG00000238724	snoRNA	ENSG00000238724	-0.01	0.3	-1.24
20532815	ENSG00000200733	snoRNA	ENSG00000200733	-0.18	0.13	-1.24
20532751	ENSG00000199727	snoRNA	ENSG00000199727	-0.2	0.11	-1.24
20533129	ENSG00000212604	snoRNA	ENSG00000212604	-0.25	0.06	-1.24
20533484	ENSG00000238736	snoRNA	ENSG00000238736	-0.27	0.05	-1.24
20532949	ENSG00000206761	snoRNA	ENSG00000206761	-0.44	-0.13	-1.24
20538199	U50	CDBox	U50	8.94	9.27	-1.25
20538162	U32A	CDBox	U32A	8.13	8.45	-1.25
20534184	ENSG00000266672	snoRNA	ENSG00000266672	0.11	0.43	-1.25
20534178	ENSG00000266132	snoRNA	ENSG00000266132	0.11	0.43	-1.25
20534175	ENSG00000265926	snoRNA	ENSG00000265926	0.11	0.43	-1.25
20534166	ENSG00000265663	snoRNA	ENSG00000265663	0.11	0.43	-1.25
20534164	ENSG00000265634	snoRNA	ENSG00000265634	0.11	0.43	-1.25
20534154	ENSG00000265013	snoRNA	ENSG00000265013	0.11	0.43	-1.25
20533575	ENSG00000238869	snoRNA	ENSG00000238869	0	0.32	-1.25
20532708	ACA63	HAcaBox	ACA63	-0.01	0.31	-1.25
20533684	ENSG00000239041	snoRNA	ENSG00000239041	-0.01	0.3	-1.25
20533071	ENSG00000212371	snoRNA	ENSG00000212371	-0.03	0.29	-1.25
20532579	14qII-12	CDBox	14qII-12	-0.07	0.25	-1.25
20534125	ENSG00000262620	snoRNA	ENSG00000262620	-0.18	0.15	-1.25
20533041	ENSG00000212211	snoRNA	ENSG00000212211	-0.18	0.15	-1.25
20532970	ENSG00000206947	snoRNA	ENSG00000206947	-0.21	0.11	-1.25
20533624	ENSG00000238951	snoRNA	ENSG00000238951	-0.23	0.1	-1.25
20533842	ENSG00000251974	snoRNA	ENSG00000251974	-0.22	0.09	-1.25
20533182	ENSG00000222588	snoRNA	ENSG00000222588	-0.22	0.09	-1.25
20533664	ENSG00000239013	snoRNA	ENSG00000239013	-0.23	0.09	-1.25
20532962	ENSG00000206898	snoRNA	ENSG00000206898	-0.26	0.06	-1.25
20534095	ENSG00000253028	snoRNA	ENSG00000253028	-0.32	0	-1.25
20533342	ENSG00000238525	snoRNA	ENSG00000238525	-0.33	0	-1.25
20533495	ENSG00000238748	snoRNA	ENSG00000238748	-0.39	-0.06	-1.25
20532945	ENSG00000206649	snoRNA	ENSG00000206649	-0.43	-0.12	-1.25
20533496	ENSG00000238748	snoRNA	ENSG00000238748	-0.47	-0.16	-1.25
20538249	U76	CDBox	U76	12.27	12.6	-1.26
20538146	U19	HAcaBox	U19	3.34	3.67	-1.26
20534114	ENSG00000253090	snoRNA	ENSG00000253090	0.53	0.87	-1.26
20532943	ENSG00000206647	snoRNA	ENSG00000206647	-0.01	0.32	-1.26
20533500	ENSG00000238756	snoRNA	ENSG00000238756	-0.05	0.28	-1.26
20533800	ENSG00000251801	snoRNA	ENSG00000251801	-0.14	0.2	-1.26
20538309	ENSG00000238776	snoRNA	ENSG00000238776	-0.15	0.19	-1.26
20532767	ENSG00000199959	snoRNA	ENSG00000199959	-0.27	0.07	-1.26
20533303	ENSG00000238464	snoRNA	ENSG00000238464	-0.35	-0.02	-1.26
20532866	ENSG00000201502	snoRNA	ENSG00000201502	-0.37	-0.03	-1.26
20532925	ENSG00000202343	snoRNA	ENSG00000202343	-0.41	-0.07	-1.26
20533931	ENSG00000252298	snoRNA	ENSG00000252298	-0.42	-0.09	-1.26
20538144	U18C	CDBox	U18C	8.81	9.16	-1.27
20538278	U97	CDBox	U97	5.47	5.82	-1.27
20532992	ENSG00000207119	snoRNA	ENSG00000207119	0.26	0.61	-1.27
20538308	ENSG00000238498	snoRNA	ENSG00000238498	0.18	0.53	-1.27
20532649	ACA30	HAcaBox	ACA30	0.04	0.39	-1.27
20533152	ENSG00000221164	snoRNA	ENSG00000221164	-0.06	0.28	-1.27
20532612	14qII-6	CDBox	14qII-6	-0.24	0.1	-1.27
20532928	ENSG00000202379	snoRNA	ENSG00000202379	-0.27	0.08	-1.27
20533810	ENSG00000251836	snoRNA	ENSG00000251836	-0.27	0.07	-1.27
20533720	ENSG00000239093	snoRNA	ENSG00000239093	-0.27	0.07	-1.27
20533101	ENSG00000212517	snoRNA	ENSG00000212517	-0.3	0.04	-1.27
20538253	U78	CDBox	U78	12.07	12.42	-1.28
20532618	ACA11	HAcaBox	ACA11	4.43	4.79	-1.28
20538129	U108	HAcaBox	U108	0.38	0.74	-1.28
20533612	ENSG00000238934	snoRNA	ENSG00000238934	0.11	0.47	-1.28
20533710	ENSG00000239079	snoRNA	ENSG00000239079	0.05	0.41	-1.28
20533499	ENSG00000238754	snoRNA	ENSG00000238754	0.01	0.37	-1.28
20532734	ENSG00000199392	snoRNA	ENSG00000199392	-0.16	0.19	-1.28
20533506	ENSG00000238764	snoRNA	ENSG00000238764	-0.17	0.19	-1.28
20533211	ENSG00000238319	snoRNA	ENSG00000238319	-0.25	0.11	-1.28
20533513	ENSG00000238771	snoRNA	ENSG00000238771	-0.27	0.08	-1.28
20533503	ENSG00000238761	snoRNA	ENSG00000238761	-0.29	0.07	-1.28
20532801	ENSG00000200492	snoRNA	ENSG00000200492	-0.36	0	-1.28
20534021	ENSG00000252693	snoRNA	ENSG00000252693	-0.36	-0.01	-1.28
20534001	ENSG00000252609	snoRNA	ENSG00000252609	-0.37	-0.02	-1.28
20533001	ENSG00000207199	snoRNA	ENSG00000207199	-0.47	-0.11	-1.28
20534197	ENSG00000268305	snoRNA	ENSG00000268305	-0.49	-0.13	-1.28
20532877	ENSG00000201674	snoRNA	ENSG00000201674	-0.49	-0.13	-1.28
20532689	ACA52	HAcaBox	ACA52	4.09	4.46	-1.29
20532777	ENSG00000200075	snoRNA	ENSG00000200075	0.28	0.65	-1.29
20532793	ENSG00000200355	snoRNA	ENSG00000200355	-0.02	0.35	-1.29
20533461	ENSG00000238695	snoRNA	ENSG00000238695	-0.12	0.24	-1.29
20532702	ACA5b	HAcaBox	ACA5b	-0.16	0.21	-1.29
20532600	14qII-27	CDBox	14qII-27	-0.18	0.19	-1.29
20533263	ENSG00000238390	snoRNA	ENSG00000238390	-0.22	0.15	-1.29
20532752	ENSG00000199769	snoRNA	ENSG00000199769	-0.26	0.11	-1.29
20533685	ENSG00000239044	snoRNA	ENSG00000239044	-0.48	-0.11	-1.29
20533302	ENSG00000238463	snoRNA	ENSG00000238463	-0.48	-0.12	-1.29
20532993	ENSG00000207130	snoRNA	ENSG00000207130	6.79	7.17	-1.3
20532964	ENSG00000206903	snoRNA	ENSG00000206903	6.79	7.17	-1.3
20532636	ACA24	HAcaBox	ACA24	6.79	7.17	-1.3
20533133	ENSG00000212615	snoRNA	ENSG00000212615	5.79	6.17	-1.3
20534210	HBI-115	HAcaBox	HBI-115	0.59	0.97	-1.3
20533282	ENSG00000238430	snoRNA	ENSG00000238430	0.22	0.6	-1.3
20532971	ENSG00000206947	snoRNA	ENSG00000206947	-0.15	0.23	-1.3
20533786	ENSG00000251735	snoRNA	ENSG00000251735	-0.19	0.19	-1.3
20533040	ENSG00000212206	snoRNA	ENSG00000212206	-0.2	0.17	-1.3
20532881	ENSG00000201710	snoRNA	ENSG00000201710	-0.22	0.15	-1.3
20532564	14qI-1	CDBox	14qI-1	-0.23	0.15	-1.3
20534265	HBII-52-21	CDBox	HBII-52-21	-0.25	0.13	-1.3
20533057	ENSG00000212293	snoRNA	ENSG00000212293	-0.25	0.12	-1.3
20533523	ENSG00000238796	snoRNA	ENSG00000238796	-0.27	0.11	-1.3
20532764	ENSG00000199927	snoRNA	ENSG00000199927	-0.27	0.11	-1.3
20532655	ACA34	HAcaBox	ACA34	-0.27	0.11	-1.3
20532773	ENSG00000200051	snoRNA	ENSG00000200051	-0.33	0.05	-1.3
20532898	ENSG00000201863	snoRNA	ENSG00000201863	-0.42	-0.04	-1.3
20538213	U59B	CDBox	U59B	7.6	8	-1.31
20538155	U27	CDBox	U27	7	7.39	-1.31
20534244	HBII-336	CDBox	HBII-336	6.58	6.97	-1.31
20532654	ACA33	HAcaBox	ACA33	4.36	4.75	-1.31
20534334	HBII-95	CDBox	HBII-95	2.46	2.85	-1.31
20538128	U108	HAcaBox	U108	0.44	0.83	-1.31
20533853	ENSG00000252016	snoRNA	ENSG00000252016	-0.05	0.34	-1.31
20534007	ENSG00000252657	snoRNA	ENSG00000252657	-0.18	0.22	-1.31
20532753	ENSG00000199783	snoRNA	ENSG00000199783	-0.19	0.19	-1.31
20532660	ACA36B	HAcaBox	ACA36B	-0.2	0.19	-1.31
20534103	ENSG00000253051	snoRNA	ENSG00000253051	-0.26	0.13	-1.31
20533344	ENSG00000238528	snoRNA	ENSG00000238528	-0.27	0.13	-1.31
20534059	ENSG00000252844	snoRNA	ENSG00000252844	-0.35	0.04	-1.31
20533692	ENSG00000239054	snoRNA	ENSG00000239054	-0.38	0	-1.31
20534043	ENSG00000252790	snoRNA	ENSG00000252790	-0.43	-0.04	-1.31
20532846	ENSG00000201300	snoRNA	ENSG00000201300	-0.45	-0.07	-1.31
20532623	ACA14b	HAcaBox	ACA14b	-0.5	-0.11	-1.31
20532628	ACA18	HAcaBox	ACA18	6.31	6.71	-1.32
20532691	ACA54	HAcaBox	ACA54	5.23	5.64	-1.32
20532838	ENSG00000201133	snoRNA	ENSG00000201133	0.06	0.46	-1.32
20533554	ENSG00000238843	snoRNA	ENSG00000238843	-0.1	0.3	-1.32
20534008	ENSG00000252657	snoRNA	ENSG00000252657	-0.18	0.22	-1.32
20533358	ENSG00000238545	snoRNA	ENSG00000238545	-0.21	0.19	-1.32
20533018	ENSG00000207503	snoRNA	ENSG00000207503	-0.21	0.19	-1.32
20534158	ENSG00000265183	snoRNA	ENSG00000265183	-0.26	0.14	-1.32
20534020	ENSG00000252692	snoRNA	ENSG00000252692	-0.26	0.14	-1.32
20533992	ENSG00000252571	snoRNA	ENSG00000252571	-0.27	0.13	-1.32
20533886	ENSG00000252143	snoRNA	ENSG00000252143	-0.27	0.13	-1.32
20533854	ENSG00000252020	snoRNA	ENSG00000252020	-0.27	0.13	-1.32
20533301	ENSG00000238462	snoRNA	ENSG00000238462	-0.29	0.11	-1.32
20532635	ACA23	HAcaBox	ACA23	0.71	1.12	-1.33
20532578	14qII-12	CDBox	14qII-12	0.24	0.66	-1.33
20532924	ENSG00000202335	snoRNA	ENSG00000202335	-0.01	0.4	-1.33
20534300	HBII-82	CDBox	HBII-82	-0.12	0.29	-1.33
20533357	ENSG00000238545	snoRNA	ENSG00000238545	-0.14	0.27	-1.33
20533125	ENSG00000212593	snoRNA	ENSG00000212593	-0.24	0.17	-1.33
20533627	ENSG00000238960	snoRNA	ENSG00000238960	-0.26	0.15	-1.33
20533300	ENSG00000238462	snoRNA	ENSG00000238462	-0.26	0.15	-1.33
20533851	ENSG00000252011	snoRNA	ENSG00000252011	-0.31	0.11	-1.33
20532867	ENSG00000201502	snoRNA	ENSG00000201502	-0.32	0.09	-1.33
20534220	HBII-135	CDBox	HBII-135	7.51	7.93	-1.34
20534337	HBII-99	CDBox	HBII-99	5.31	5.73	-1.34
20532637	ACA24	HAcaBox	ACA24	4.95	5.38	-1.34
20533736	ENSG00000239128	snoRNA	ENSG00000239128	0.33	0.75	-1.34
20532707	ACA63	HAcaBox	ACA63	-0.05	0.38	-1.34
20533665	ENSG00000239015	snoRNA	ENSG00000239015	-0.26	0.17	-1.34
20533620	ENSG00000238946	snoRNA	ENSG00000238946	-0.27	0.15	-1.34
20533803	ENSG00000251817	snoRNA	ENSG00000251817	-0.28	0.15	-1.34
20532997	ENSG00000207171	snoRNA	ENSG00000207171	-0.29	0.13	-1.34
20538156	U28	CDBox	U28	7.93	8.36	-1.35
20538154	U27	CDBox	U27	7	7.43	-1.35
20532713	ACA67B	HAcaBox	ACA67B	0.17	0.61	-1.35
20532850	ENSG00000201348	snoRNA	ENSG00000201348	0.04	0.47	-1.35
20533580	ENSG00000238878	snoRNA	ENSG00000238878	-0.14	0.29	-1.35
20532701	ACA5b	HAcaBox	ACA5b	-0.23	0.19	-1.35
20534202	ENSG00000268911	snoRNA	ENSG00000268911	-0.24	0.19	-1.35
20533132	ENSG00000212611	snoRNA	ENSG00000212611	-0.24	0.19	-1.35
20532746	ENSG00000199633	snoRNA	ENSG00000199633	-0.24	0.19	-1.35
20533005	ENSG00000207249	snoRNA	ENSG00000207249	-0.25	0.18	-1.35
20533213	ENSG00000238321	snoRNA	ENSG00000238321	0.78	1.23	-1.36
20533904	ENSG00000252213	snoRNA	ENSG00000252213	0.08	0.53	-1.36
20534102	ENSG00000253049	snoRNA	ENSG00000253049	-0.11	0.34	-1.36
20533553	ENSG00000238841	snoRNA	ENSG00000238841	-0.15	0.29	-1.36
20533035	ENSG00000212182	snoRNA	ENSG00000212182	-0.24	0.2	-1.36
20533253	ENSG00000238375	snoRNA	ENSG00000238375	-0.27	0.17	-1.36
20534323	HBII-85-28	CDBox	HBII-85-28	-0.29	0.15	-1.36
20538172	U38A	CDBox	U38A	6.44	6.9	-1.37
20538190	U47	CDBox	U47	5.21	5.66	-1.37
20532621	ACA13	HAcaBox	ACA13	4.85	5.3	-1.37
20538132	U13	CDBox	U13	2.1	2.56	-1.37
20533043	ENSG00000212214	snoRNA	ENSG00000212214	0.23	0.69	-1.37
20533281	ENSG00000238430	snoRNA	ENSG00000238430	0.17	0.63	-1.37
20532763	ENSG00000199894	snoRNA	ENSG00000199894	-0.13	0.33	-1.37
20533900	ENSG00000252199	snoRNA	ENSG00000252199	-0.26	0.19	-1.37
20533767	ENSG00000239171	snoRNA	ENSG00000239171	-0.27	0.19	-1.37
20533008	ENSG00000207344	snoRNA	ENSG00000207344	-0.27	0.19	-1.37
20532634	ACA22	HAcaBox	ACA22	-0.27	0.19	-1.37
20533455	ENSG00000238691	snoRNA	ENSG00000238691	-0.27	0.18	-1.37
20534302	HBII-85-11	CDBox	HBII-85-11	-0.28	0.17	-1.37
20532577	14qII-11	CDBox	14qII-11	-0.33	0.12	-1.37
20533974	ENSG00000252502	snoRNA	ENSG00000252502	-0.37	0.09	-1.37
20538152	U25	CDBox	U25	9.24	9.7	-1.38
20538169	U36B	CDBox	U36B	8.28	8.75	-1.38
20534176	ENSG00000265941	snoRNA	ENSG00000265941	8.28	8.75	-1.38
20532620	ACA12	HAcaBox	ACA12	0.29	0.75	-1.38
20533380	ENSG00000238570	snoRNA	ENSG00000238570	-0.01	0.46	-1.38
20533706	ENSG00000239068	snoRNA	ENSG00000239068	-0.19	0.28	-1.38
20533393	ENSG00000238587	snoRNA	ENSG00000238587	-0.21	0.25	-1.38
20533278	ENSG00000238422	snoRNA	ENSG00000238422	-0.26	0.2	-1.38
20533525	ENSG00000238799	snoRNA	ENSG00000238799	-0.27	0.19	-1.38
20532923	ENSG00000202335	snoRNA	ENSG00000202335	-0.27	0.21	-1.39
20534303	HBII-85-11	CDBox	HBII-85-11	-0.3	0.18	-1.39
20532663	ACA37	HAcaBox	ACA37	-0.35	0.13	-1.39
20533460	ENSG00000238695	snoRNA	ENSG00000238695	0.03	0.52	-1.4
20533160	ENSG00000221376	snoRNA	ENSG00000221376	0.03	0.51	-1.4
20534191	ENSG00000267933	snoRNA	ENSG00000267933	-0.29	0.19	-1.4
20533308	ENSG00000238473	snoRNA	ENSG00000238473	-0.29	0.19	-1.4
20533932	ENSG00000252300	snoRNA	ENSG00000252300	-0.3	0.18	-1.4
20538167	U35B	CDBox	U35B	2.73	3.23	-1.41
20532664	ACA37	HAcaBox	ACA37	-0.16	0.34	-1.41
20533860	ENSG00000252048	snoRNA	ENSG00000252048	-0.19	0.3	-1.41
20538245	U73b	CDBox	U73b	-0.22	0.27	-1.41
20533011	ENSG00000207419	snoRNA	ENSG00000207419	-0.31	0.19	-1.41
20534242	HBII-296B	CDBox	HBII-296B	2.1	2.61	-1.42
20533172	ENSG00000221673	snoRNA	ENSG00000221673	0.17	0.68	-1.42
20533732	ENSG00000239121	snoRNA	ENSG00000239121	-0.04	0.46	-1.42
20532712	ACA67B	HAcaBox	ACA67B	-0.08	0.43	-1.42
20533149	ENSG00000221139	snoRNA	ENSG00000221139	-0.14	0.36	-1.42
20538102	SNORA36C	HAcaBox	SNORA36C	-0.17	0.33	-1.42
20538241	U71d	HAcaBox	U71d	3.98	4.5	-1.43
20533563	ENSG00000238856	snoRNA	ENSG00000238856	-0.09	0.42	-1.43
20538196	U49B	CDBox	U49B	5.76	6.29	-1.44
20538250	U77	CDBox	U77	3.76	4.29	-1.44
20538251	U77	CDBox	U77	2.53	3.06	-1.44
20538217	U62B	CDBox	U62B	0.17	0.7	-1.44
20538216	U62A	CDBox	U62A	0.17	0.7	-1.44
20534250	HBII-437	CDBox	HBII-437	0.15	0.67	-1.44
20538123	U104	CDBox	U104	10.04	10.58	-1.45
20538219	U64	HAcaBox	U64	3.89	4.43	-1.45
20533335	ENSG00000238514	snoRNA	ENSG00000238514	0.22	0.76	-1.45
20533009	ENSG00000207407	snoRNA	ENSG00000207407	-0.01	0.52	-1.45
20534040	ENSG00000252777	snoRNA	ENSG00000252777	-0.16	0.38	-1.45
20533103	ENSG00000212528	snoRNA	ENSG00000212528	-0.2	0.34	-1.45
20533922	ENSG00000252277	snoRNA	ENSG00000252277	-0.21	0.33	-1.45
20533207	ENSG00000238314	snoRNA	ENSG00000238314	-0.25	0.28	-1.45
20532640	ACA27	HAcaBox	ACA27	5.77	6.32	-1.46
20532626	ACA16	HAcaBox	ACA16	2.04	2.59	-1.46
20533006	ENSG00000207274	snoRNA	ENSG00000207274	0	0.55	-1.46
20533891	ENSG00000252158	snoRNA	ENSG00000252158	-0.05	0.5	-1.46
20533422	ENSG00000238631	snoRNA	ENSG00000238631	-0.38	0.17	-1.46
20533959	ENSG00000252434	snoRNA	ENSG00000252434	-0.49	0.06	-1.46
20534247	HBII-420	CDBox	HBII-420	4.64	5.2	-1.47
20534190	ENSG00000267818	snoRNA	ENSG00000267818	1.31	1.86	-1.47
20532629	ACA19	HAcaBox	ACA19	-0.01	0.54	-1.47
20533921	ENSG00000252277	snoRNA	ENSG00000252277	-0.12	0.43	-1.47
20532893	ENSG00000201827	snoRNA	ENSG00000201827	-0.26	0.29	-1.47
20533180	ENSG00000222345	snoRNA	ENSG00000222345	4.23	4.8	-1.48
20532673	ACA43	HAcaBox	ACA43	3.29	3.85	-1.48
20532897	ENSG00000201853	snoRNA	ENSG00000201853	-0.19	0.38	-1.48
20532899	ENSG00000201863	snoRNA	ENSG00000201863	-0.3	0.27	-1.48
20532588	14qII-19	CDBox	14qII-19	-0.15	0.42	-1.49
20533257	ENSG00000238384	snoRNA	ENSG00000238384	-0.27	0.32	-1.5
20538153	U26	CDBox	U26	7.76	8.36	-1.51
20532638	ACA25	HAcaBox	ACA25	-0.09	0.51	-1.51
20533789	ENSG00000251744	snoRNA	ENSG00000251744	-0.42	0.17	-1.51
20532674	ACA43	HAcaBox	ACA43	3.23	3.84	-1.52
20533085	ENSG00000212421	snoRNA	ENSG00000212421	0.28	0.88	-1.52
20532616	14qII-9	CDBox	14qII-9	0.06	0.66	-1.52
20533016	ENSG00000207502	snoRNA	ENSG00000207502	-0.06	0.55	-1.52
20532669	ACA40	HAcaBox	ACA40	5.35	5.96	-1.53
20534336	HBII-99B	CDBox	HBII-99B	2.65	3.27	-1.53
20533983	ENSG00000252536	snoRNA	ENSG00000252536	-0.39	0.23	-1.54
20532894	ENSG00000201827	snoRNA	ENSG00000201827	-0.36	0.27	-1.55
20533945	ENSG00000252365	snoRNA	ENSG00000252365	-0.4	0.23	-1.55
20534193	ENSG00000268073	snoRNA	ENSG00000268073	-0.47	0.16	-1.55
20533666	ENSG00000239017	snoRNA	ENSG00000239017	-0.47	0.16	-1.55
20533871	ENSG00000252096	snoRNA	ENSG00000252096	0.22	0.86	-1.56
20534236	HBII-276	CDBox	HBII-276	8.06	8.72	-1.58
20533520	ENSG00000238792	snoRNA	ENSG00000238792	-0.47	0.19	-1.58
20538225	U69	HAcaBox	U69	1.35	2.02	-1.59
20532594	14qII-22	CDBox	14qII-22	0.87	1.53	-1.59
20532789	ENSG00000200288	snoRNA	ENSG00000200288	-0.31	0.36	-1.59
20533757	ENSG00000239154	snoRNA	ENSG00000239154	-0.36	0.31	-1.59
20533521	ENSG00000238792	snoRNA	ENSG00000238792	-0.48	0.19	-1.59
20538211	U58C	CDBox	U58C	4.85	5.53	-1.6
20538115	SNORD125	CDBox	SNORD125	1.95	2.63	-1.6
20532985	ENSG00000207094	snoRNA	ENSG00000207094	1.3	1.98	-1.6
20534200	ENSG00000268874	snoRNA	ENSG00000268874	0.07	0.75	-1.6
20532693	ACA56	HAcaBox	ACA56	0.07	0.75	-1.6
20533683	ENSG00000239041	snoRNA	ENSG00000239041	0.06	0.75	-1.61
20533596	ENSG00000238902	snoRNA	ENSG00000238902	-0.16	0.53	-1.61
20534104	ENSG00000253052	snoRNA	ENSG00000253052	-0.17	0.52	-1.61
20532788	ENSG00000200288	snoRNA	ENSG00000200288	-0.36	0.33	-1.61
20532613	14qII-7	CDBox	14qII-7	-0.36	0.33	-1.61
20533895	ENSG00000252188	snoRNA	ENSG00000252188	-0.23	0.47	-1.62
20532709	ACA64	HAcaBox	ACA64	3.09	3.8	-1.63
20532627	ACA17	HAcaBox	ACA17	1.47	2.18	-1.64
20533038	ENSG00000212195	snoRNA	ENSG00000212195	0.36	1.09	-1.66
20534084	ENSG00000252989	snoRNA	ENSG00000252989	0.12	0.86	-1.67
20532748	ENSG00000199666	snoRNA	ENSG00000199666	0.03	0.77	-1.67
20532747	ENSG00000199666	snoRNA	ENSG00000199666	0.03	0.77	-1.67
20533531	ENSG00000238805	snoRNA	ENSG00000238805	-0.23	0.51	-1.67
20532982	ENSG00000207062	snoRNA	ENSG00000207062	6.04	6.79	-1.68
20532953	ENSG00000206785	snoRNA	ENSG00000206785	6.04	6.79	-1.68
20532624	ACA15	HAcaBox	ACA15	6.04	6.79	-1.68
20538104	SNORA38B	HAcaBox	SNORA38B	4.07	4.82	-1.68
20533151	ENSG00000221164	snoRNA	ENSG00000221164	-0.01	0.75	-1.69
20538296	mgU6-53	CDBox	mgU6-53	1.19	1.95	-1.7
20538101	SNORA11E	HAcaBox	SNORA11E	-0.02	0.75	-1.7
20538100	SNORA11D	HAcaBox	SNORA11D	-0.02	0.75	-1.7
20534198	ENSG00000268369	snoRNA	ENSG00000268369	-0.02	0.75	-1.7
20538119	U101	CDBox	U101	4.92	5.71	-1.72
20538295	mgU6-53	CDBox	mgU6-53	1.06	1.84	-1.72
20532862	ENSG00000201465	snoRNA	ENSG00000201465	-0.27	0.52	-1.73
20538258	U83A	CDBox	U83A	4.82	5.61	-1.74
20538301	snR38A	CDBox	snR38A	3.45	4.25	-1.74
20534335	HBII-95	CDBox	HBII-95	2.26	3.07	-1.75
20533748	ENSG00000239140	snoRNA	ENSG00000239140	-0.5	0.32	-1.77
20532585	14qII-17	CDBox	14qII-17	0.62	1.45	-1.78
20533700	ENSG00000239063	snoRNA	ENSG00000239063	1.02	1.86	-1.79
20533747	ENSG00000239140	snoRNA	ENSG00000239140	-0.38	0.49	-1.82
20533982	ENSG00000252531	snoRNA	ENSG00000252531	-0.34	0.53	-1.83
20532724	ENSG00000199212	snoRNA	ENSG00000199212	-0.38	0.49	-1.83
20538105	SNORA38B	HAcaBox	SNORA38B	3.58	4.46	-1.84
20538178	U42B	CDBox	U42B	1.91	2.79	-1.84
20538116	SNORD126	CDBox	SNORD126	1.33	2.22	-1.85
20538294	mgU6-53B	CDBox	mgU6-53B	2.39	3.29	-1.87
20538237	U71b	HAcaBox	U71b	1.52	2.42	-1.87
20533938	ENSG00000252349	snoRNA	ENSG00000252349	0.25	1.19	-1.92
20532715	ACA67	HAcaBox	ACA67	1.61	2.56	-1.93
20533699	ENSG00000239063	snoRNA	ENSG00000239063	1.13	2.11	-1.96
20538263	U86	CDBox	U86	0.42	1.39	-1.96
20538214	U60	CDBox	U60	8.16	9.13	-1.97
20533614	ENSG00000238936	snoRNA	ENSG00000238936	5.27	6.26	-1.99
20532699	ACA5	HAcaBox	ACA5	0.93	1.92	-1.99
20538221	U66	HAcaBox	U66	1.21	2.21	-2
20533912	ENSG00000252238	snoRNA	ENSG00000252238	-0.16	0.89	-2.07
20534138	ENSG00000263723	snoRNA	ENSG00000263723	0.59	1.69	-2.14
20533020	ENSG00000208308	snoRNA	ENSG00000208308	1.36	2.49	-2.18
20532837	ENSG00000201129	snoRNA	ENSG00000201129	0.47	1.63	-2.23
20532991	ENSG00000207118	snoRNA	ENSG00000207118	3.34	4.57	-2.33
20538179	U42B	CDBox	U42B	2.94	4.17	-2.34
20532700	ACA5	HAcaBox	ACA5	0.48	1.85	-2.59
20532625	ACA16	HAcaBox	ACA16	0.3	1.7	-2.65

## Sheet: up_HLH compare to pcDNA3.1
ID	Accession	Sequence Type	Transcript ID(Array Design)	HLH Avg (log2)	pcDNA3.1 Avg (log2)	Fold Change
20538113	SNORD123	CDBox	SNORD123	6.39	-0.15	92.57
20532873	ENSG00000201619	snoRNA	ENSG00000201619	3.22	1.89	2.52
20534320	HBII-85-26	CDBox	HBII-85-26	3.64	1.42	4.65
20533976	ENSG00000252505	snoRNA	ENSG00000252505	1.51	1.01	1.41
20533975	ENSG00000252505	snoRNA	ENSG00000252505	2.02	1.53	1.41
20534329	HBII-85-6	CDBox	HBII-85-6	4.24	3.11	2.2
20538110	SNORD121A	CDBox	SNORD121A	0.94	0.51	1.34
20538240	U71c	HAcaBox	U71c	1.4	0.49	1.87
20532730	ENSG00000199321	snoRNA	ENSG00000199321	-0.14	-0.55	1.33
20532849	ENSG00000201346	snoRNA	ENSG00000201346	-0.11	-0.55	1.36
20532975	ENSG00000206976	snoRNA	ENSG00000206976	-0.01	-0.37	1.29
20533109	ENSG00000212539	snoRNA	ENSG00000212539	0.29	-0.46	1.67
20533571	ENSG00000238864	snoRNA	ENSG00000238864	0.07	-0.49	1.47
20534113	ENSG00000253090	snoRNA	ENSG00000253090	0.11	-0.18	1.22
20533695	ENSG00000239058	snoRNA	ENSG00000239058	-0.18	-0.63	1.36
20534085	ENSG00000252992	snoRNA	ENSG00000252992	-0.08	-0.38	1.24
20534078	ENSG00000252945	snoRNA	ENSG00000252945	0.08	-0.36	1.36
20533897	ENSG00000252190	snoRNA	ENSG00000252190	0.09	-0.41	1.42
20533841	ENSG00000251967	snoRNA	ENSG00000251967	-0.19	-0.62	1.35
20534321	HBII-85-26	CDBox	HBII-85-26	2.04	1.71	1.26
20533390	ENSG00000238582	snoRNA	ENSG00000238582	-0.05	-0.39	1.27
20532745	ENSG00000199571	snoRNA	ENSG00000199571	-0.18	-0.48	1.23
20532567	14qI-3	CDBox	14qI-3	-0.09	-0.37	1.21
20534283	HBII-52-39	CDBox	HBII-52-39	0.02	-0.39	1.33
20533761	ENSG00000239157	snoRNA	ENSG00000239157	0.39	-0.11	1.42
20532759	ENSG00000199856	snoRNA	ENSG00000199856	-0.05	-0.38	1.26
20533791	ENSG00000251762	snoRNA	ENSG00000251762	-0.15	-0.55	1.32
20533396	ENSG00000238591	snoRNA	ENSG00000238591	-0.18	-0.57	1.31
20533819	ENSG00000251861	snoRNA	ENSG00000251861	-0.02	-0.38	1.29
20533760	ENSG00000239157	snoRNA	ENSG00000239157	0.45	-0.09	1.45
20533534	ENSG00000238807	snoRNA	ENSG00000238807	0.09	-0.3	1.31
20532957	ENSG00000206878	snoRNA	ENSG00000206878	0.09	-0.19	1.21
20534276	HBII-52-33	CDBox	HBII-52-33	0.12	-0.26	1.3
20533100	ENSG00000212511	snoRNA	ENSG00000212511	0.12	-0.29	1.33
20534133	ENSG00000263495	snoRNA	ENSG00000263495	-0.04	-0.38	1.26
20533788	ENSG00000251740	snoRNA	ENSG00000251740	-0.04	-0.38	1.26
20533108	ENSG00000212538	snoRNA	ENSG00000212538	0.23	-0.26	1.41
20533462	ENSG00000238696	snoRNA	ENSG00000238696	0.06	-0.5	1.47
20533556	ENSG00000238849	snoRNA	ENSG00000238849	-0.14	-0.54	1.32
20532929	ENSG00000202389	snoRNA	ENSG00000202389	-0.18	-0.46	1.21
20534100	ENSG00000253047	snoRNA	ENSG00000253047	0	-0.36	1.28
20534026	ENSG00000252709	snoRNA	ENSG00000252709	0.38	-0.12	1.41
20533715	ENSG00000239084	snoRNA	ENSG00000239084	0.49	-0.18	1.59
20533707	ENSG00000239072	snoRNA	ENSG00000239072	0.17	-0.14	1.24
20533799	ENSG00000251800	snoRNA	ENSG00000251800	0.29	-0.32	1.53
20533693	ENSG00000239055	snoRNA	ENSG00000239055	0.11	-0.33	1.36
20533537	ENSG00000238811	snoRNA	ENSG00000238811	0.45	-0.05	1.41
20532687	ACA50	HAcaBox	ACA50	1.26	0.47	1.73
20538239	U71c	HAcaBox	U71c	1.01	0.48	1.45
20534074	ENSG00000252921	snoRNA	ENSG00000252921	0.14	-0.35	1.4
20534073	ENSG00000252921	snoRNA	ENSG00000252921	0.18	-0.34	1.43
20533473	ENSG00000238715	snoRNA	ENSG00000238715	-0.11	-0.38	1.2
20533463	ENSG00000238696	snoRNA	ENSG00000238696	0.03	-0.36	1.31
20532868	ENSG00000201516	snoRNA	ENSG00000201516	0.09	-0.37	1.38
20533861	ENSG00000252049	snoRNA	ENSG00000252049	0.12	-0.29	1.33
20533348	ENSG00000238533	snoRNA	ENSG00000238533	0.06	-0.24	1.23
20533153	ENSG00000221245	snoRNA	ENSG00000221245	0.03	-0.24	1.21
20534239	HBII-296A	CDBox	HBII-296A	0.5	0.19	1.24
20534192	ENSG00000268063	snoRNA	ENSG00000268063	-0.04	-0.32	1.21
20534090	ENSG00000253009	snoRNA	ENSG00000253009	-0.04	-0.32	1.21
20533052	ENSG00000212273	snoRNA	ENSG00000212273	0.46	0.14	1.25
20533274	ENSG00000238410	snoRNA	ENSG00000238410	0.3	-0.04	1.27
20533616	ENSG00000238939	snoRNA	ENSG00000238939	0.05	-0.21	1.2
20533533	ENSG00000238807	snoRNA	ENSG00000238807	0.13	-0.15	1.21
20533516	ENSG00000238781	snoRNA	ENSG00000238781	0.15	-0.19	1.26
20533218	ENSG00000238327	snoRNA	ENSG00000238327	0.21	-0.29	1.42
20532913	ENSG00000202216	snoRNA	ENSG00000202216	0.12	-0.17	1.22
20532843	ENSG00000201229	snoRNA	ENSG00000201229	1.01	0.53	1.4
20533150	ENSG00000221148	snoRNA	ENSG00000221148	0.05	-0.28	1.26
20534036	ENSG00000252765	snoRNA	ENSG00000252765	0.12	-0.15	1.2
20534022	ENSG00000252699	snoRNA	ENSG00000252699	0.3	-0.07	1.3
20533259	ENSG00000238388	snoRNA	ENSG00000238388	0.45	0.19	1.2
20532797	ENSG00000200418	snoRNA	ENSG00000200418	0.22	-0.21	1.35
20533249	ENSG00000238368	snoRNA	ENSG00000238368	0.51	0.05	1.37
20532735	ENSG00000199405	snoRNA	ENSG00000199405	0.5	0.19	1.24
20532630	ACA1	HAcaBox	ACA1	0.5	0.19	1.24
20533622	ENSG00000238947	snoRNA	ENSG00000238947	0.2	-0.08	1.21
20533536	ENSG00000238811	snoRNA	ENSG00000238811	0.45	-0.05	1.42
20533957	ENSG00000252433	snoRNA	ENSG00000252433	0.41	-0.11	1.43
20534050	ENSG00000252800	snoRNA	ENSG00000252800	0.57	0.06	1.42
20532633	ACA21	HAcaBox	ACA21	1.42	0.99	1.34
20538236	U71a	HAcaBox	U71a	1.78	1.19	1.5
20534241	HBII-296B	CDBox	HBII-296B	4	3.1	1.86
20534103	ENSG00000253051	snoRNA	ENSG00000253051	0.45	0.13	1.25
20538132	U13	CDBox	U13	4.04	2.56	2.79
20534242	HBII-296B	CDBox	HBII-296B	3.25	2.61	1.56
20533922	ENSG00000252277	snoRNA	ENSG00000252277	0.74	0.33	1.33
20533959	ENSG00000252434	snoRNA	ENSG00000252434	0.33	0.06	1.21
20533921	ENSG00000252277	snoRNA	ENSG00000252277	0.94	0.43	1.43
20532985	ENSG00000207094	snoRNA	ENSG00000207094	2.31	1.98	1.25

## Sheet: down_HLH compare to pcDNA3.1
ID	Accession	Sequence Type	Transcript ID(Array Design)	HLH Avg (log2)	pcDNA3.1 Avg (log2)	Fold Change
20534089	ENSG00000253007	snoRNA	ENSG00000253007	0.03	2.8	-6.83
20532589	14qII-1	CDBox	14qII-1	-0.33	1.35	-3.2
20532703	ACA5c	HAcaBox	ACA5c	-0.33	0.02	-1.27
20532692	ACA55	HAcaBox	ACA55	0.81	1.15	-1.27
20532602	14qII-28	CDBox	14qII-28	-0.21	0.22	-1.35
20532581	14qII-14	CDBox	14qII-14	-0.12	2.8	-7.6
20532704	ACA60	HAcaBox	ACA60	-0.59	-0.06	-1.44
20538108	SNORA84	HAcaBox	SNORA84	0.07	0.4	-1.26
20538137	U15A	CDBox	U15A	1.66	2.26	-1.51
20532590	14qII-1	CDBox	14qII-1	-0.19	1.77	-3.87
20532582	14qII-14	CDBox	14qII-14	0.18	1.62	-2.71
20538103	SNORA38B	HAcaBox	SNORA38B	0.77	2.5	-3.33
20532834	ENSG00000201042	snoRNA	ENSG00000201042	0.77	2.5	-3.33
20538228	U70D	HAcaBox	U70D	4.28	6.46	-4.52
20532690	ACA53	HAcaBox	ACA53	0.89	1.99	-2.15
20533507	ENSG00000238767	snoRNA	ENSG00000238767	1.78	2.12	-1.27
20534333	HBII-95B	CDBox	HBII-95B	0.03	0.34	-1.24
20532641	ACA28	HAcaBox	ACA28	0.01	0.39	-1.3
20538125	U105	CDBox	U105	4.55	5.13	-1.5
20534029	ENSG00000252722	snoRNA	ENSG00000252722	-0.47	-0.11	-1.29
20534028	ENSG00000252722	snoRNA	ENSG00000252722	-0.48	-0.09	-1.31
20532609	14qII-3	CDBox	14qII-3	-0.26	0.46	-1.64
20532986	ENSG00000207098	snoRNA	ENSG00000207098	2.39	3.3	-1.88
20532728	ENSG00000199262	snoRNA	ENSG00000199262	-0.06	0.82	-1.84
20532671	ACA41	HAcaBox	ACA41	2.67	3.28	-1.52
20533107	ENSG00000212533	snoRNA	ENSG00000212533	-0.01	0.3	-1.24
20533091	ENSG00000212440	snoRNA	ENSG00000212440	-0.01	0.3	-1.24
20533089	ENSG00000212432	snoRNA	ENSG00000212432	-0.01	0.3	-1.24
20532817	ENSG00000200801	snoRNA	ENSG00000200801	-0.46	-0.11	-1.28
20538229	U70D	HAcaBox	U70D	2.77	4.31	-2.9
20533255	ENSG00000238377	snoRNA	ENSG00000238377	-0.62	-0.32	-1.23
20532648	ACA3-2	HAcaBox	ACA3-2	5.96	6.89	-1.91
20532572	14qI-7	CDBox	14qI-7	-0.02	1.42	-2.71
20538324	U22	CDBox	U22	0.5	0.77	-1.21
20538138	U15B	CDBox	U15B	4.53	4.95	-1.34
20532608	14qII-3	CDBox	14qII-3	-0.32	0.6	-1.89
20538244	U73a	CDBox	U73a	8.76	10.01	-2.36
20533413	ENSG00000238620	snoRNA	ENSG00000238620	-0.53	-0.16	-1.29
20538106	SNORA84	HAcaBox	SNORA84	1.71	2.55	-1.78
20534237	HBII-289	CDBox	HBII-289	6.31	7.21	-1.88
20533890	ENSG00000252158	snoRNA	ENSG00000252158	-0.22	0.09	-1.24
20534253	HBII-52-10	CDBox	HBII-52-10	-0.31	-0.03	-1.22
20534238	HBII-295	CDBox	HBII-295	1.56	2.01	-1.36
20534215	HBI-61	HAcaBox	HBI-61	0.26	0.89	-1.54
20532958	ENSG00000206886	snoRNA	ENSG00000206886	-0.46	-0.07	-1.3
20532706	ACA62	HAcaBox	ACA62	2.54	3.85	-2.48
20534216	HBI-6	HAcaBox	HBI-6	2.73	5.42	-6.45
20538208	U58A	CDBox	U58A	0.78	1.59	-1.76
20534235	HBII-251	CDBox	HBII-251	4.35	5.59	-2.37
20533288	ENSG00000238437	snoRNA	ENSG00000238437	-0.11	0.17	-1.21
20533114	ENSG00000212558	snoRNA	ENSG00000212558	-0.36	0.01	-1.3
20538298	mgh18S-121	CDBox	mgh18S-121	5.85	7.38	-2.88
20538142	U18A	CDBox	U18A	3.18	4.24	-2.08
20533412	ENSG00000238620	snoRNA	ENSG00000238620	-0.46	-0.11	-1.27
20533445	ENSG00000238683	snoRNA	ENSG00000238683	-0.49	-0.2	-1.22
20533325	ENSG00000238501	snoRNA	ENSG00000238501	-0.44	-0.17	-1.2
20532685	ACA49	HAcaBox	ACA49	1.08	2.14	-2.09
20538120	U102	CDBox	U102	2.25	3.65	-2.64
20534116	ENSG00000253092	snoRNA	ENSG00000253092	-0.47	-0.19	-1.22
20532959	ENSG00000206886	snoRNA	ENSG00000206886	-0.45	-0.03	-1.34
20538282	Z17B	CDBox	Z17B	9.93	10.54	-1.52
20538227	U70C	HAcaBox	U70C	-0.34	0	-1.27
20538141	U18A	CDBox	U18A	3.26	4.45	-2.29
20534047	ENSG00000252798	snoRNA	ENSG00000252798	-0.4	-0.11	-1.22
20533972	ENSG00000252476	snoRNA	ENSG00000252476	-0.45	-0.14	-1.24
20533532	ENSG00000238806	snoRNA	ENSG00000238806	-0.46	-0.11	-1.27
20533233	ENSG00000238343	snoRNA	ENSG00000238343	0.09	0.38	-1.22
20532965	ENSG00000206903	snoRNA	ENSG00000206903	-0.45	-0.14	-1.24
20538269	U8	CDBox	U8	3.09	4.64	-2.93
20538243	U72	HAcaBox	U72	-0.16	0.31	-1.39
20538151	U24	CDBox	U24	4.23	5.35	-2.18
20534324	HBII-85-29	CDBox	HBII-85-29	-0.46	-0.2	-1.2
20534212	HBI-43	CDBox	HBI-43	0.09	0.48	-1.31
20534188	ENSG00000266834	snoRNA	ENSG00000266834	4.23	5.35	-2.18
20533782	ENSG00000251709	snoRNA	ENSG00000251709	-0.47	-0.17	-1.23
20533670	ENSG00000239020	snoRNA	ENSG00000239020	-0.4	-0.1	-1.24
20533655	ENSG00000238999	snoRNA	ENSG00000238999	-0.45	-0.13	-1.25
20533220	ENSG00000238329	snoRNA	ENSG00000238329	-0.41	-0.05	-1.29
20533143	ENSG00000221060	snoRNA	ENSG00000221060	-0.32	0.04	-1.28
20532800	ENSG00000200442	snoRNA	ENSG00000200442	-0.16	0.11	-1.21
20538135	U14B	CDBox	U14B	5.12	6.76	-3.12
20534227	HBII-180B	CDBox	HBII-180B	1.07	1.7	-1.55
20534213	HBI-61	HAcaBox	HBI-61	0.12	0.61	-1.4
20533829	ENSG00000251918	snoRNA	ENSG00000251918	-0.44	-0.13	-1.24
20533669	ENSG00000239020	snoRNA	ENSG00000239020	-0.41	-0.1	-1.24
20533273	ENSG00000238409	snoRNA	ENSG00000238409	-0.45	-0.11	-1.26
20533266	ENSG00000238398	snoRNA	ENSG00000238398	-0.8	-0.08	-1.64
20533086	ENSG00000212422	snoRNA	ENSG00000212422	-0.35	-0.08	-1.21
20533004	ENSG00000207244	snoRNA	ENSG00000207244	-0.46	-0.11	-1.27
20532973	ENSG00000206958	snoRNA	ENSG00000206958	-0.39	0	-1.3
20532969	ENSG00000206913	snoRNA	ENSG00000206913	-0.47	-0.04	-1.35
20532568	14qI-4	CDBox	14qI-4	-0.26	0	-1.2
20538218	U63	CDBox	U63	6.32	8.02	-3.24
20538166	U35A	CDBox	U35A	8	9.12	-2.16
20534219	HBII-115	CDBox	HBII-115	3.82	5.12	-2.46
20534209	HBI-100	HAcaBox	HBI-100	0.08	0.62	-1.45
20534111	ENSG00000253076	snoRNA	ENSG00000253076	-0.45	-0.11	-1.27
20534087	ENSG00000252993	snoRNA	ENSG00000252993	-0.46	-0.1	-1.28
20534032	ENSG00000252727	snoRNA	ENSG00000252727	-0.11	0.22	-1.26
20533850	ENSG00000252009	snoRNA	ENSG00000252009	-0.43	-0.09	-1.27
20533773	ENSG00000239188	snoRNA	ENSG00000239188	-0.31	0.14	-1.36
20533636	ENSG00000238974	snoRNA	ENSG00000238974	-0.43	-0.12	-1.24
20533606	ENSG00000238922	snoRNA	ENSG00000238922	-0.46	-0.11	-1.27
20533592	ENSG00000238899	snoRNA	ENSG00000238899	-0.39	-0.11	-1.21
20533486	ENSG00000238739	snoRNA	ENSG00000238739	-0.46	-0.12	-1.26
20533246	ENSG00000238359	snoRNA	ENSG00000238359	-0.38	0.1	-1.39
20533116	ENSG00000212567	snoRNA	ENSG00000212567	-0.31	0.35	-1.58
20532919	ENSG00000202269	snoRNA	ENSG00000202269	-0.45	-0.11	-1.27
20538306	E3	HAcaBox	E3	2.99	3.79	-1.74
20538277	U96b	CDBox	U96b	0.03	1.27	-2.35
20538134	U14A	CDBox	U14A	0.11	0.53	-1.33
20534233	HBII-239	CDBox	HBII-239	5.2	7.11	-3.74
20533949	ENSG00000252392	snoRNA	ENSG00000252392	-0.46	-0.14	-1.25
20533780	ENSG00000251700	snoRNA	ENSG00000251700	-0.46	-0.14	-1.25
20533741	ENSG00000239133	snoRNA	ENSG00000239133	-0.1	0.54	-1.57
20533680	ENSG00000239035	snoRNA	ENSG00000239035	-0.44	-0.01	-1.35
20533593	ENSG00000238899	snoRNA	ENSG00000238899	-0.46	-0.08	-1.3
20533350	ENSG00000238536	snoRNA	ENSG00000238536	-0.26	0.13	-1.31
20532920	ENSG00000202269	snoRNA	ENSG00000202269	-0.41	-0.09	-1.25
20532858	ENSG00000201407	snoRNA	ENSG00000201407	-0.32	0.01	-1.26
20532737	ENSG00000199411	snoRNA	ENSG00000199411	4.44	5.42	-1.96
20532732	ENSG00000199363	snoRNA	ENSG00000199363	-0.4	-0.05	-1.28
20532667	ACA39	HAcaBox	ACA39	-0.19	0.22	-1.32
20538274	U94	CDBox	U94	1.74	2.71	-1.96
20538255	U80	CDBox	U80	5.06	6.41	-2.54
20538136	U14B	CDBox	U14B	5.9	7.4	-2.83
20534295	HBII-52-7	CDBox	HBII-52-7	-0.46	-0.14	-1.24
20534048	ENSG00000252798	snoRNA	ENSG00000252798	-0.4	-0.11	-1.22
20533804	ENSG00000251818	snoRNA	ENSG00000251818	-0.22	0.04	-1.2
20533464	ENSG00000238699	snoRNA	ENSG00000238699	-0.72	-0.39	-1.26
20533449	ENSG00000238685	snoRNA	ENSG00000238685	-0.41	-0.07	-1.27
20533418	ENSG00000238628	snoRNA	ENSG00000238628	-0.46	-0.14	-1.25
20533234	ENSG00000238343	snoRNA	ENSG00000238343	-0.03	0.35	-1.31
20538268	U8	CDBox	U8	3.36	5.34	-3.95
20538223	U68	HAcaBox	U68	7.22	8.54	-2.51
20538209	U58B	CDBox	U58B	9.75	10.46	-1.63
20534082	ENSG00000252981	snoRNA	ENSG00000252981	-0.39	-0.11	-1.21
20533944	ENSG00000252359	snoRNA	ENSG00000252359	-0.46	-0.15	-1.24
20533044	ENSG00000212224	snoRNA	ENSG00000212224	-0.47	-0.11	-1.28
20532848	ENSG00000201329	snoRNA	ENSG00000201329	-0.26	0.01	-1.2
20532781	ENSG00000200150	snoRNA	ENSG00000200150	-0.36	-0.05	-1.24
20532686	ACA4	HAcaBox	ACA4	3.78	4.6	-1.76
20538302	snR38B	CDBox	snR38B	2.6	3.73	-2.19
20538254	U79	CDBox	U79	8.02	9.97	-3.88
20538202	U53	CDBox	U53	4.22	5.53	-2.48
20538170	U36C	CDBox	U36C	9.07	9.9	-1.78
20534165	ENSG00000265651	snoRNA	ENSG00000265651	9.07	9.9	-1.78
20533951	ENSG00000252404	snoRNA	ENSG00000252404	-0.22	0.19	-1.33
20533326	ENSG00000238501	snoRNA	ENSG00000238501	-0.44	-0.11	-1.25
20533239	ENSG00000238349	snoRNA	ENSG00000238349	-0.46	-0.11	-1.27
20532864	ENSG00000201467	snoRNA	ENSG00000201467	-0.46	-0.11	-1.27
20532672	ACA42	HAcaBox	ACA42	1.68	2.46	-1.72
20532610	14qII-4	CDBox	14qII-4	-0.18	0.18	-1.29
20538292	mgU6-47	CDBox	mgU6-47	-0.41	0.53	-1.92
20538188	U46	CDBox	U46	4.77	5.81	-2.07
20534067	ENSG00000252883	snoRNA	ENSG00000252883	-0.43	0.13	-1.47
20533724	ENSG00000239096	snoRNA	ENSG00000239096	-0.18	0.17	-1.27
20533514	ENSG00000238772	snoRNA	ENSG00000238772	-0.36	-0.04	-1.25
20533490	ENSG00000238745	snoRNA	ENSG00000238745	-0.41	0.27	-1.61
20533448	ENSG00000238685	snoRNA	ENSG00000238685	-0.32	-0.02	-1.23
20533353	ENSG00000238538	snoRNA	ENSG00000238538	-0.42	-0.07	-1.27
20533137	ENSG00000212624	snoRNA	ENSG00000212624	-0.48	-0.17	-1.24
20532668	ACA3	HAcaBox	ACA3	4.69	5.68	-2
20533061	ENSG00000212309	snoRNA	ENSG00000212309	-0.4	0.17	-1.48
20538247	U75	CDBox	U75	9.02	10.55	-2.88
20534246	HBII-419	CDBox	HBII-419	4.64	5.95	-2.48
20533913	ENSG00000252241	snoRNA	ENSG00000252241	-0.45	-0.17	-1.21
20533825	ENSG00000251893	snoRNA	ENSG00000251893	-0.45	0	-1.37
20533144	ENSG00000221060	snoRNA	ENSG00000221060	-0.19	0.13	-1.25
20533136	ENSG00000212624	snoRNA	ENSG00000212624	-0.46	-0.09	-1.29
20533031	ENSG00000212168	snoRNA	ENSG00000212168	-0.37	0	-1.29
20538133	U14A	CDBox	U14A	0.03	0.53	-1.41
20533996	ENSG00000252582	snoRNA	ENSG00000252582	-0.42	-0.09	-1.26
20533870	ENSG00000252088	snoRNA	ENSG00000252088	-0.46	-0.07	-1.31
20533846	ENSG00000251987	snoRNA	ENSG00000251987	-0.08	0.3	-1.3
20533738	ENSG00000239130	snoRNA	ENSG00000239130	-0.19	0.07	-1.2
20533737	ENSG00000239129	snoRNA	ENSG00000239129	-0.57	-0.29	-1.21
20533261	ENSG00000238389	snoRNA	ENSG00000238389	-0.15	0.19	-1.27
20533204	ENSG00000238312	snoRNA	ENSG00000238312	-0.43	-0.11	-1.25
20533186	ENSG00000222937	snoRNA	ENSG00000222937	0	1.23	-2.35
20533033	ENSG00000212181	snoRNA	ENSG00000212181	-0.38	-0.11	-1.21
20532981	ENSG00000207027	snoRNA	ENSG00000207027	-0.4	0	-1.33
20532872	ENSG00000201592	snoRNA	ENSG00000201592	0.81	1.25	-1.37
20532841	ENSG00000201199	snoRNA	ENSG00000201199	0.81	1.25	-1.37
20534270	HBII-52-26	CDBox	HBII-52-26	-0.31	0	-1.24
20534055	ENSG00000252834	snoRNA	ENSG00000252834	-0.23	0.12	-1.27
20533517	ENSG00000238790	snoRNA	ENSG00000238790	-0.69	-0.41	-1.21
20532994	ENSG00000207130	snoRNA	ENSG00000207130	-0.33	0.01	-1.27
20532902	ENSG00000201944	snoRNA	ENSG00000201944	-0.4	0.02	-1.33
20532798	ENSG00000200422	snoRNA	ENSG00000200422	-0.4	-0.03	-1.3
20532705	ACA61	HAcaBox	ACA61	3.03	3.77	-1.67
20532646	ACA2b	HAcaBox	ACA2b	-0.35	-0.08	-1.21
20532631	ACA20	HAcaBox	ACA20	2.07	2.46	-1.31
20538275	U95	CDBox	U95	11.27	12	-1.65
20538187	U46	CDBox	U46	4.99	5.75	-1.7
20538174	U38B	CDBox	U38B	4.39	5.53	-2.2
20533591	ENSG00000238896	snoRNA	ENSG00000238896	-0.44	-0.12	-1.25
20533432	ENSG00000238657	snoRNA	ENSG00000238657	-0.42	-0.11	-1.24
20533420	ENSG00000238629	snoRNA	ENSG00000238629	-0.1	0.19	-1.22
20532831	ENSG00000201009	snoRNA	ENSG00000201009	-0.26	0.23	-1.4
20532829	ENSG00000201009	snoRNA	ENSG00000201009	4.99	5.75	-1.7
20532820	ENSG00000200897	snoRNA	ENSG00000200897	-0.37	0.03	-1.31
20538195	U49B	CDBox	U49B	7.97	9.54	-2.97
20538192	U49A	CDBox	U49A	7.97	9.54	-2.97
20534147	ENSG00000264346	snoRNA	ENSG00000264346	0.6	1.35	-1.68
20534031	ENSG00000252727	snoRNA	ENSG00000252727	-0.39	0	-1.31
20533978	ENSG00000252525	snoRNA	ENSG00000252525	-0.43	-0.08	-1.27
20533145	ENSG00000221083	snoRNA	ENSG00000221083	-0.46	0.21	-1.59
20533131	ENSG00000212610	snoRNA	ENSG00000212610	-0.44	-0.16	-1.21
20533054	ENSG00000212278	snoRNA	ENSG00000212278	-0.3	0.04	-1.27
20532684	ACA48	HAcaBox	ACA48	4.69	5.52	-1.77
20538276	U96a	CDBox	U96a	4.04	5.82	-3.43
20538259	U83B	CDBox	U83B	7.29	8.14	-1.81
20534228	HBII-180C	CDBox	HBII-180C	5.75	6.86	-2.17
20534223	HBII-142	CDBox	HBII-142	8.09	8.98	-1.85
20534214	HBI-61	HAcaBox	HBI-61	0.1	0.51	-1.32
20533910	ENSG00000252236	snoRNA	ENSG00000252236	-0.34	-0.05	-1.22
20533756	ENSG00000239153	snoRNA	ENSG00000239153	-0.28	0.06	-1.27
20533319	ENSG00000238486	snoRNA	ENSG00000238486	-0.19	0.19	-1.31
20532821	ENSG00000200897	snoRNA	ENSG00000200897	-0.42	-0.03	-1.31
20532740	ENSG00000199470	snoRNA	ENSG00000199470	-0.31	0.04	-1.27
20532605	14qII-2	CDBox	14qII-2	-0.63	-0.11	-1.43
20538226	U70B	HAcaBox	U70B	-0.34	-0.06	-1.22
20538181	U43	CDBox	U43	11.36	11.91	-1.46
20534298	HBII-55	CDBox	HBII-55	8.03	8.45	-1.34
20534282	HBII-52-38	CDBox	HBII-52-38	-0.36	-0.07	-1.22
20534088	ENSG00000253004	snoRNA	ENSG00000253004	-0.36	-0.09	-1.2
20533880	ENSG00000252128	snoRNA	ENSG00000252128	-0.29	0.11	-1.32
20533594	ENSG00000238900	snoRNA	ENSG00000238900	-0.38	-0.1	-1.22
20533113	ENSG00000212558	snoRNA	ENSG00000212558	-0.32	-0.04	-1.21
20532717	ACA68	HAcaBox	ACA68	-0.32	0.41	-1.66
20538220	U65	HAcaBox	U65	2.23	2.98	-1.68
20538201	U52	CDBox	U52	8.79	9.67	-1.84
20538189	U46	CDBox	U46	4.59	5.67	-2.11
20538176	U41	CDBox	U41	8.1	10.4	-4.93
20538173	U38B	CDBox	U38B	4.84	6.01	-2.26
20538160	U31	CDBox	U31	4.97	5.55	-1.49
20538158	U29	CDBox	U29	11.01	11.94	-1.91
20538111	SNORD121B	CDBox	SNORD121B	5.51	5.9	-1.31
20534181	ENSG00000266300	snoRNA	ENSG00000266300	8.79	9.67	-1.84
20534169	ENSG00000265707	snoRNA	ENSG00000265707	8.79	9.67	-1.84
20534157	ENSG00000265156	snoRNA	ENSG00000265156	8.79	9.67	-1.84
20534130	ENSG00000263362	snoRNA	ENSG00000263362	8.79	9.67	-1.84
20534098	ENSG00000253042	snoRNA	ENSG00000253042	-0.3	0.1	-1.32
20534068	ENSG00000252883	snoRNA	ENSG00000252883	-0.43	0.13	-1.47
20533914	ENSG00000252241	snoRNA	ENSG00000252241	-0.46	-0.16	-1.22
20533758	ENSG00000239154	snoRNA	ENSG00000239154	-0.22	0.08	-1.23
20533096	ENSG00000212461	snoRNA	ENSG00000212461	-0.19	0.27	-1.38
20533032	ENSG00000212175	snoRNA	ENSG00000212175	-0.35	-0.03	-1.25
20532907	ENSG00000202023	snoRNA	ENSG00000202023	-0.33	0.01	-1.26
20532739	ENSG00000199452	snoRNA	ENSG00000199452	0.09	0.45	-1.29
20532677	ACA44	HAcaBox	ACA44	3.92	5.46	-2.9
20532569	14qI-4	CDBox	14qI-4	-0.31	0.2	-1.43
20538215	U61	CDBox	U61	4.24	5.52	-2.43
20538180	U43	CDBox	U43	11.57	12.12	-1.46
20538117	SNORD127	CDBox	SNORD127	0.97	2.09	-2.17
20534296	HBII-52-8	CDBox	HBII-52-8	-0.23	0.1	-1.26
20534132	ENSG00000263486	snoRNA	ENSG00000263486	-0.4	0.05	-1.37
20533962	ENSG00000252440	snoRNA	ENSG00000252440	-0.43	-0.09	-1.27
20533452	ENSG00000238687	snoRNA	ENSG00000238687	-0.45	-0.19	-1.2
20533343	ENSG00000238526	snoRNA	ENSG00000238526	-0.4	0.05	-1.37
20533309	ENSG00000238474	snoRNA	ENSG00000238474	-0.37	0	-1.3
20533226	ENSG00000238337	snoRNA	ENSG00000238337	-0.55	-0.21	-1.26
20532967	ENSG00000206909	snoRNA	ENSG00000206909	-0.38	0.16	-1.45
20532901	ENSG00000201898	snoRNA	ENSG00000201898	-0.46	-0.11	-1.27
20532863	ENSG00000201467	snoRNA	ENSG00000201467	-0.44	-0.11	-1.25
20532780	ENSG00000200130	snoRNA	ENSG00000200130	-0.4	0.11	-1.43
20532683	ACA48	HAcaBox	ACA48	4.48	5.26	-1.72
20532650	ACA31	HAcaBox	ACA31	0.13	1.03	-1.87
20532643	ACA2a	HAcaBox	ACA2a	-0.01	0.39	-1.32
20538303	snR38C	CDBox	snR38C	8.16	8.6	-1.36
20538224	U68	HAcaBox	U68	5.39	7.1	-3.27
20538204	U55	CDBox	U55	8.14	9.55	-2.67
20538177	U42A	CDBox	U42A	11.07	12.11	-2.05
20538139	U16	CDBox	U16	1.34	3.48	-4.41
20538124	U105B	CDBox	U105B	7.25	9.03	-3.44
20534288	HBII-52-43	CDBox	HBII-52-43	-0.22	0.07	-1.23
20534279	HBII-52-36	CDBox	HBII-52-36	-0.22	0.07	-1.23
20534271	HBII-52-29	CDBox	HBII-52-29	-0.22	0.07	-1.23
20534267	HBII-52-23	CDBox	HBII-52-23	-0.23	0.08	-1.24
20534254	HBII-52-11	CDBox	HBII-52-11	-0.22	0.07	-1.23
20534229	HBII-202	CDBox	HBII-202	8.7	10.18	-2.79
20534199	ENSG00000268513	snoRNA	ENSG00000268513	-0.22	0.11	-1.25
20534126	ENSG00000262698	snoRNA	ENSG00000262698	-0.42	-0.11	-1.24
20533806	ENSG00000251824	snoRNA	ENSG00000251824	-0.41	0.01	-1.34
20533444	ENSG00000238679	snoRNA	ENSG00000238679	-0.44	-0.12	-1.25
20533407	ENSG00000238611	snoRNA	ENSG00000238611	-0.46	-0.12	-1.27
20533333	ENSG00000238511	snoRNA	ENSG00000238511	-0.42	-0.11	-1.24
20533304	ENSG00000238464	snoRNA	ENSG00000238464	-0.41	0.05	-1.37
20533067	ENSG00000212347	snoRNA	ENSG00000212347	-0.22	0.11	-1.25
20533045	ENSG00000212224	snoRNA	ENSG00000212224	-0.42	-0.11	-1.24
20532978	ENSG00000207002	snoRNA	ENSG00000207002	0.04	0.48	-1.36
20532926	ENSG00000202374	snoRNA	ENSG00000202374	-0.23	0.11	-1.26
20532871	ENSG00000201542	snoRNA	ENSG00000201542	-0.45	-0.14	-1.24
20532718	ACA6	HAcaBox	ACA6	3.9	4.7	-1.75
20538322	U17a	HAcaBox	U17a	5.24	6.11	-1.82
20538307	ENSG00000199552	snoRNA	ENSG00000199552	-0.41	-0.13	-1.22
20538281	U99	HAcaBox	U99	2.22	2.82	-1.51
20538182	U44	CDBox	U44	11.99	13.17	-2.27
20538164	U33	CDBox	U33	10.51	11.15	-1.56
20538159	U30	CDBox	U30	8.9	9.62	-1.64
20534297	HBII-52-9	CDBox	HBII-52-9	-0.31	-0.03	-1.22
20534264	HBII-52-20	CDBox	HBII-52-20	-0.31	-0.02	-1.23
20534255	HBII-52-12	CDBox	HBII-52-12	-0.31	-0.03	-1.22
20534168	ENSG00000265706	snoRNA	ENSG00000265706	3.25	4.8	-2.93
20534063	ENSG00000252868	snoRNA	ENSG00000252868	-0.38	-0.09	-1.22
20533961	ENSG00000252438	snoRNA	ENSG00000252438	-0.41	-0.11	-1.23
20533911	ENSG00000252236	snoRNA	ENSG00000252236	-0.42	-0.09	-1.25
20533667	ENSG00000239018	snoRNA	ENSG00000239018	-0.42	-0.13	-1.23
20533453	ENSG00000238688	snoRNA	ENSG00000238688	-0.38	-0.06	-1.25
20533354	ENSG00000238541	snoRNA	ENSG00000238541	-0.3	0.04	-1.27
20533188	ENSG00000223004	snoRNA	ENSG00000223004	-0.2	0.12	-1.25
20533120	ENSG00000212586	snoRNA	ENSG00000212586	-0.4	-0.07	-1.25
20533117	ENSG00000212579	snoRNA	ENSG00000212579	-0.19	0.13	-1.24
20532988	ENSG00000207100	snoRNA	ENSG00000207100	-0.21	0.13	-1.27
20532593	14qII-21	CDBox	14qII-21	-0.11	0.19	-1.23
20532570	14qI-5	CDBox	14qI-5	-0.44	-0.11	-1.25
20538293	mgU6-53B	CDBox	mgU6-53B	2.02	2.33	-1.24
20538200	U51	CDBox	U51	3.73	5.79	-4.17
20538191	U48	CDBox	U48	8.08	10.01	-3.81
20534332	HBII-85-9	CDBox	HBII-85-9	-0.23	0.12	-1.27
20534326	HBII-85-3	CDBox	HBII-85-3	-0.23	0.12	-1.27
20534230	HBII-210	CDBox	HBII-210	5.71	6.31	-1.52
20534211	HBI-36	HAcaBox	HBI-36	-0.27	0.11	-1.31
20534205	ENSG00000269368	snoRNA	ENSG00000269368	-0.27	0.11	-1.31
20534171	ENSG00000265732	snoRNA	ENSG00000265732	8.08	10.01	-3.81
20534145	ENSG00000264202	snoRNA	ENSG00000264202	8.08	10.01	-3.81
20534143	ENSG00000264086	snoRNA	ENSG00000264086	8.08	10.01	-3.81
20534139	ENSG00000263864	snoRNA	ENSG00000263864	8.08	10.01	-3.81
20534112	ENSG00000253085	snoRNA	ENSG00000253085	-0.46	-0.02	-1.35
20534106	ENSG00000253060	snoRNA	ENSG00000253060	-0.24	0.04	-1.21
20534017	ENSG00000252687	snoRNA	ENSG00000252687	-0.42	-0.08	-1.27
20533997	ENSG00000252592	snoRNA	ENSG00000252592	-0.53	-0.22	-1.24
20533956	ENSG00000252427	snoRNA	ENSG00000252427	-0.17	0.19	-1.29
20533833	ENSG00000251930	snoRNA	ENSG00000251930	-0.62	0.01	-1.55
20533828	ENSG00000251911	snoRNA	ENSG00000251911	-0.4	-0.11	-1.23
20533778	ENSG00000239197	snoRNA	ENSG00000239197	-0.23	0.21	-1.35
20533676	ENSG00000239033	snoRNA	ENSG00000239033	-0.45	-0.11	-1.26
20533673	ENSG00000239026	snoRNA	ENSG00000239026	-0.37	0.11	-1.39
20533651	ENSG00000238992	snoRNA	ENSG00000238992	-0.44	0.14	-1.5
20533582	ENSG00000238887	snoRNA	ENSG00000238887	-0.47	-0.1	-1.3
20533476	ENSG00000238718	snoRNA	ENSG00000238718	-0.46	-0.03	-1.35
20533441	ENSG00000238674	snoRNA	ENSG00000238674	-0.48	-0.04	-1.36
20533399	ENSG00000238595	snoRNA	ENSG00000238595	-0.41	-0.03	-1.3
20533345	ENSG00000238528	snoRNA	ENSG00000238528	-0.47	0.02	-1.4
20533321	ENSG00000238491	snoRNA	ENSG00000238491	-0.46	-0.11	-1.27
20533223	ENSG00000238334	snoRNA	ENSG00000238334	-0.62	-0.09	-1.44
20533201	ENSG00000238306	snoRNA	ENSG00000238306	-0.16	0.12	-1.21
20533118	ENSG00000212580	snoRNA	ENSG00000212580	-0.37	-0.04	-1.26
20533090	ENSG00000212434	snoRNA	ENSG00000212434	-0.34	-0.02	-1.25
20532989	ENSG00000207100	snoRNA	ENSG00000207100	-0.19	0.16	-1.27
20532954	ENSG00000206849	snoRNA	ENSG00000206849	-0.1	0.18	-1.22
20532903	ENSG00000201945	snoRNA	ENSG00000201945	-0.26	0.03	-1.22
20532816	ENSG00000200753	snoRNA	ENSG00000200753	-0.5	-0.11	-1.3
20532601	14qII-27	CDBox	14qII-27	-0.33	-0.07	-1.2
20532571	14qI-6	CDBox	14qI-6	-0.39	0.23	-1.54
20538193	U49A	CDBox	U49A	8.3	9.78	-2.79
20538140	U17b	HAcaBox	U17b	9.78	10.65	-1.83
20533930	ENSG00000252296	snoRNA	ENSG00000252296	-0.4	-0.09	-1.24
20533569	ENSG00000238860	snoRNA	ENSG00000238860	-0.41	-0.1	-1.24
20533561	ENSG00000238854	snoRNA	ENSG00000238854	-0.43	-0.14	-1.22
20533550	ENSG00000238838	snoRNA	ENSG00000238838	-0.19	0.27	-1.37
20533546	ENSG00000238824	snoRNA	ENSG00000238824	-0.06	0.27	-1.26
20533468	ENSG00000238703	snoRNA	ENSG00000238703	-0.16	0.15	-1.24
20533467	ENSG00000238702	snoRNA	ENSG00000238702	-0.19	0.15	-1.26
20533447	ENSG00000238684	snoRNA	ENSG00000238684	-0.16	0.15	-1.24
20533243	ENSG00000238352	snoRNA	ENSG00000238352	-0.16	0.15	-1.24
20533058	ENSG00000212295	snoRNA	ENSG00000212295	-0.46	-0.11	-1.27
20532927	ENSG00000202377	snoRNA	ENSG00000202377	-0.35	0.03	-1.3
20532904	ENSG00000201957	snoRNA	ENSG00000201957	-0.37	0.18	-1.46
20532676	ACA44	HAcaBox	ACA44	3.45	5.16	-3.29
20532565	14qI-1	CDBox	14qI-1	-0.42	0.11	-1.45
20538161	U31	CDBox	U31	5.65	6.32	-1.6
20534248	HBII-429	CDBox	HBII-429	7.73	8.84	-2.16
20534146	ENSG00000264346	snoRNA	ENSG00000264346	0.33	1.18	-1.79
20534097	ENSG00000253041	snoRNA	ENSG00000253041	-0.38	-0.01	-1.29
20534076	ENSG00000252923	snoRNA	ENSG00000252923	-0.43	-0.09	-1.27
20534056	ENSG00000252840	snoRNA	ENSG00000252840	8.96	9.81	-1.81
20533936	ENSG00000252329	snoRNA	ENSG00000252329	-0.38	-0.09	-1.22
20533774	ENSG00000239188	snoRNA	ENSG00000239188	-0.43	0.2	-1.55
20533668	ENSG00000239018	snoRNA	ENSG00000239018	-0.33	-0.07	-1.2
20533568	ENSG00000238859	snoRNA	ENSG00000238859	-0.22	0.16	-1.3
20533527	ENSG00000238801	snoRNA	ENSG00000238801	-0.36	-0.1	-1.2
20533379	ENSG00000238569	snoRNA	ENSG00000238569	-0.22	0.08	-1.22
20533313	ENSG00000238481	snoRNA	ENSG00000238481	-0.27	0.11	-1.3
20532948	ENSG00000206761	snoRNA	ENSG00000206761	-0.23	0.13	-1.28
20532769	ENSG00000199977	snoRNA	ENSG00000199977	-0.23	0.12	-1.28
20532675	ACA44	HAcaBox	ACA44	8.96	9.81	-1.81
20532619	ACA12	HAcaBox	ACA12	0.16	0.67	-1.42
20532566	14qI-2	CDBox	14qI-2	-0.41	-0.04	-1.29
20538246	U74	CDBox	U74	10.12	11.64	-2.88
20538194	U49A	CDBox	U49A	8.22	9.8	-2.99
20538112	SNORD121B	CDBox	SNORD121B	5.55	5.95	-1.32
20534278	HBII-52-35	CDBox	HBII-52-35	-0.12	0.16	-1.22
20534012	ENSG00000252672	snoRNA	ENSG00000252672	-0.24	0.14	-1.3
20533935	ENSG00000252329	snoRNA	ENSG00000252329	-0.39	-0.09	-1.23
20533716	ENSG00000239086	snoRNA	ENSG00000239086	-0.41	-0.07	-1.27
20533555	ENSG00000238843	snoRNA	ENSG00000238843	-0.16	0.21	-1.3
20533400	ENSG00000238596	snoRNA	ENSG00000238596	-0.2	0.11	-1.24
20533176	ENSG00000221750	snoRNA	ENSG00000221750	-0.46	-0.16	-1.23
20533078	ENSG00000212391	snoRNA	ENSG00000212391	-0.54	-0.05	-1.4
20532659	ACA36B	HAcaBox	ACA36B	-0.43	0.19	-1.54
20538280	U98b	HAcaBox	U98b	-0.39	0.12	-1.42
20538197	U50B	CDBox	U50B	4.89	6.33	-2.7
20534249	HBII-436	CDBox	HBII-436	-0.39	0	-1.31
20534002	ENSG00000252617	snoRNA	ENSG00000252617	-0.27	0.1	-1.3
20533902	ENSG00000252203	snoRNA	ENSG00000252203	-0.1	0.21	-1.23
20533394	ENSG00000238587	snoRNA	ENSG00000238587	-0.36	0	-1.28
20533314	ENSG00000238481	snoRNA	ENSG00000238481	-0.29	0.09	-1.3
20533307	ENSG00000238472	snoRNA	ENSG00000238472	-0.19	0.11	-1.22
20533212	ENSG00000238319	snoRNA	ENSG00000238319	-0.45	0.17	-1.54
20533130	ENSG00000212608	snoRNA	ENSG00000212608	-0.46	-0.11	-1.27
20533124	ENSG00000212590	snoRNA	ENSG00000212590	-0.27	0	-1.2
20533017	ENSG00000207502	snoRNA	ENSG00000207502	-0.32	0.26	-1.5
20532915	ENSG00000202233	snoRNA	ENSG00000202233	-0.2	0.17	-1.3
20532859	ENSG00000201410	snoRNA	ENSG00000201410	-0.19	0.2	-1.31
20532812	ENSG00000200693	snoRNA	ENSG00000200693	-0.6	0.2	-1.73
20532575	14qI-9	CDBox	14qI-9	0.05	0.43	-1.29
20538168	U36A	CDBox	U36A	7.68	8.84	-2.24
20538163	U32B	CDBox	U32B	-0.06	0.62	-1.61
20534224	HBII-142	CDBox	HBII-142	8.07	8.99	-1.88
20534179	ENSG00000266284	snoRNA	ENSG00000266284	7.68	8.84	-2.24
20533744	ENSG00000239135	snoRNA	ENSG00000239135	-0.19	0.19	-1.3
20533729	ENSG00000239111	snoRNA	ENSG00000239111	-0.17	0.27	-1.36
20533660	ENSG00000239008	snoRNA	ENSG00000239008	-0.35	0.16	-1.42
20533454	ENSG00000238690	snoRNA	ENSG00000238690	-0.29	0.14	-1.34
20533199	ENSG00000238301	snoRNA	ENSG00000238301	-0.38	0	-1.3
20533155	ENSG00000221252	snoRNA	ENSG00000221252	3.42	4.33	-1.88
20532999	ENSG00000207187	snoRNA	ENSG00000207187	3.56	5.21	-3.14
20532940	ENSG00000206603	snoRNA	ENSG00000206603	0.26	0.64	-1.3
20532916	ENSG00000202252	snoRNA	ENSG00000202252	8.55	8.95	-1.32
20532895	ENSG00000201847	snoRNA	ENSG00000201847	-0.46	-0.08	-1.3
20532811	ENSG00000200677	snoRNA	ENSG00000200677	-0.46	0.25	-1.64
20532810	ENSG00000200677	snoRNA	ENSG00000200677	-0.45	0.2	-1.57
20532784	ENSG00000200222	snoRNA	ENSG00000200222	-0.52	-0.07	-1.36
20532736	ENSG00000199405	snoRNA	ENSG00000199405	-0.48	-0.08	-1.32
20532617	ACA10	HAcaBox	ACA10	3.56	5.21	-3.14
20538323	U17a	HAcaBox	U17a	2.82	3.9	-2.12
20538304	snR39B	CDBox	snR39B	8.52	9.76	-2.36
20538198	U50B	CDBox	U50B	4.89	6.36	-2.77
20534226	HBII-180A	CDBox	HBII-180A	7	7.68	-1.6
20534024	ENSG00000252701	snoRNA	ENSG00000252701	-0.4	0.07	-1.38
20532968	ENSG00000206913	snoRNA	ENSG00000206913	6.53	7.98	-2.72
20532896	ENSG00000201847	snoRNA	ENSG00000201847	-0.31	0	-1.24
20532720	ACA7	HAcaBox	ACA7	6.53	7.98	-2.72
20532719	ACA7B	HAcaBox	ACA7B	6.53	7.98	-2.72
20532716	ACA68	HAcaBox	ACA68	-0.37	0.43	-1.75
20532698	ACA59	HAcaBox	ACA59	-0.18	0.45	-1.55
20532697	ACA59B	HAcaBox	ACA59B	-0.18	0.45	-1.55
20532647	ACA3-2	HAcaBox	ACA3-2	3.37	4.7	-2.51
20532598	14qII-26	CDBox	14qII-26	-0.19	2.74	-7.61
20538260	U83	CDBox	U83	9.15	9.77	-1.54
20538252	U78	CDBox	U78	10.67	12.49	-3.52
20538210	U58C	CDBox	U58C	2.89	5.39	-5.65
20534268	HBII-52-23	CDBox	HBII-52-23	-0.24	0.17	-1.33
20534243	HBII-316	CDBox	HBII-316	3.38	4.31	-1.91
20534182	ENSG00000266419	snoRNA	ENSG00000266419	9.15	9.77	-1.54
20534180	ENSG00000266295	snoRNA	ENSG00000266295	9.15	9.77	-1.54
20534174	ENSG00000265849	snoRNA	ENSG00000265849	9.15	9.77	-1.54
20534155	ENSG00000265116	snoRNA	ENSG00000265116	9.15	9.77	-1.54
20534136	ENSG00000263625	snoRNA	ENSG00000263625	9.15	9.77	-1.54
20534129	ENSG00000263359	snoRNA	ENSG00000263359	9.15	9.77	-1.54
20534128	ENSG00000263358	snoRNA	ENSG00000263358	9.15	9.77	-1.54
20534091	ENSG00000253013	snoRNA	ENSG00000253013	-0.19	0.12	-1.24
20534023	ENSG00000252701	snoRNA	ENSG00000252701	-0.37	0.02	-1.31
20534003	ENSG00000252638	snoRNA	ENSG00000252638	-0.33	0.06	-1.31
20533783	ENSG00000251715	snoRNA	ENSG00000251715	-0.13	0.18	-1.24
20533565	ENSG00000238857	snoRNA	ENSG00000238857	-0.37	-0.03	-1.26
20533560	ENSG00000238853	snoRNA	ENSG00000238853	-0.35	0.2	-1.46
20533128	ENSG00000212604	snoRNA	ENSG00000212604	-0.32	-0.03	-1.23
20533073	ENSG00000212378	snoRNA	ENSG00000212378	10.67	12.49	-3.52
20533024	ENSG00000212148	snoRNA	ENSG00000212148	-0.37	-0.11	-1.2
20532996	ENSG00000207171	snoRNA	ENSG00000207171	-0.15	0.13	-1.22
20532875	ENSG00000201660	snoRNA	ENSG00000201660	-0.37	-0.08	-1.22
20532656	ACA34	HAcaBox	ACA34	3.55	5.24	-3.22
20538310	ENSG00000252299	snoRNA	ENSG00000252299	0.25	0.54	-1.23
20538248	U75	CDBox	U75	8.44	10.25	-3.52
20538242	U71d	HAcaBox	U71d	3.29	3.58	-1.22
20538171	U37	CDBox	U37	6.93	8.65	-3.3
20538147	U20	CDBox	U20	-0.08	1.79	-3.66
20533628	ENSG00000238963	snoRNA	ENSG00000238963	-0.31	0.13	-1.36
20533535	ENSG00000238809	snoRNA	ENSG00000238809	-0.2	0.15	-1.27
20533483	ENSG00000238734	snoRNA	ENSG00000238734	-0.46	0.16	-1.54
20533251	ENSG00000238371	snoRNA	ENSG00000238371	-0.18	0.49	-1.59
20532680	ACA46	HAcaBox	ACA46	0.04	0.63	-1.51
20532657	ACA34	HAcaBox	ACA34	1.49	2.98	-2.81
20538305	E2	HAcaBox	E2	1.82	3.2	-2.59
20538186	U45C	CDBox	U45C	-0.04	0.53	-1.49
20538175	U3	CDBox	U3	6.88	7.92	-2.06
20538157	U28	CDBox	U28	8.73	9.55	-1.77
20534319	HBII-85-26	CDBox	HBII-85-26	-0.09	0.29	-1.3
20534318	HBII-85-25	CDBox	HBII-85-25	-0.09	0.29	-1.3
20533887	ENSG00000252144	snoRNA	ENSG00000252144	-0.34	0	-1.27
20533406	ENSG00000238611	snoRNA	ENSG00000238611	-0.5	0	-1.41
20533388	ENSG00000238579	snoRNA	ENSG00000238579	-0.43	0.16	-1.5
20533279	ENSG00000238425	snoRNA	ENSG00000238425	0.01	0.54	-1.44
20533181	ENSG00000222489	snoRNA	ENSG00000222489	0.68	1.53	-1.79
20533095	ENSG00000212461	snoRNA	ENSG00000212461	-0.01	0.89	-1.86
20532597	14qII-25	CDBox	14qII-25	-0.48	0.19	-1.6
20538261	U84	CDBox	U84	5.89	6.57	-1.59
20538206	U56	CDBox	U56	8.18	8.85	-1.6
20538205	U56	CDBox	U56	8.81	9.53	-1.64
20538122	U103	CDBox	U103	3.64	4.53	-1.85
20538121	U103B	CDBox	U103B	3.64	4.53	-1.85
20534187	ENSG00000266755	snoRNA	ENSG00000266755	5.89	6.57	-1.59
20534183	ENSG00000266646	snoRNA	ENSG00000266646	5.89	6.57	-1.59
20534163	ENSG00000265607	snoRNA	ENSG00000265607	5.89	6.57	-1.59
20534159	ENSG00000265325	snoRNA	ENSG00000265325	5.89	6.57	-1.59
20534152	ENSG00000264591	snoRNA	ENSG00000264591	5.89	6.57	-1.59
20534131	ENSG00000263442	snoRNA	ENSG00000263442	5.89	6.57	-1.59
20534042	ENSG00000252787	snoRNA	ENSG00000252787	0.88	1.77	-1.86
20533749	ENSG00000239141	snoRNA	ENSG00000239141	-0.19	0.16	-1.27
20533661	ENSG00000239008	snoRNA	ENSG00000239008	-0.36	0.15	-1.43
20533642	ENSG00000238982	snoRNA	ENSG00000238982	-0.46	0.09	-1.47
20533635	ENSG00000238972	snoRNA	ENSG00000238972	-0.38	0.06	-1.35
20533634	ENSG00000238972	snoRNA	ENSG00000238972	-0.38	0.06	-1.35
20533421	ENSG00000238630	snoRNA	ENSG00000238630	-0.31	0.04	-1.27
20533135	ENSG00000212620	snoRNA	ENSG00000212620	-0.43	-0.01	-1.34
20533000	ENSG00000207199	snoRNA	ENSG00000207199	-0.58	-0.1	-1.4
20532779	ENSG00000200113	snoRNA	ENSG00000200113	-0.01	0.27	-1.21
20532750	ENSG00000199713	snoRNA	ENSG00000199713	-0.34	0.01	-1.27
20532599	14qII-26	CDBox	14qII-26	-0.09	2.68	-6.79
20534077	ENSG00000252932	snoRNA	ENSG00000252932	-0.14	0.18	-1.25
20534009	ENSG00000252668	snoRNA	ENSG00000252668	-0.13	0.16	-1.22
20533943	ENSG00000252356	snoRNA	ENSG00000252356	-0.14	0.2	-1.27
20533942	ENSG00000252356	snoRNA	ENSG00000252356	-0.2	0.24	-1.35
20533847	ENSG00000251992	snoRNA	ENSG00000251992	0.7	1.03	-1.26
20533746	ENSG00000239137	snoRNA	ENSG00000239137	-0.12	0.28	-1.31
20533694	ENSG00000239056	snoRNA	ENSG00000239056	-0.17	0.17	-1.26
20533589	ENSG00000238893	snoRNA	ENSG00000238893	-0.39	0.16	-1.46
20533524	ENSG00000238798	snoRNA	ENSG00000238798	-0.07	0.28	-1.27
20533501	ENSG00000238756	snoRNA	ENSG00000238756	-0.49	0.23	-1.66
20533375	ENSG00000238567	snoRNA	ENSG00000238567	-0.38	0.12	-1.42
20533042	ENSG00000212214	snoRNA	ENSG00000212214	-0.45	0.19	-1.56
20532653	ACA33	HAcaBox	ACA33	3.67	4.62	-1.94
20538328	U3-4	CDBox	U3-4	6.87	7.93	-2.09
20538327	U3-3	CDBox	U3-3	6.87	7.93	-2.09
20538326	U3-2	CDBox	U3-2	6.87	7.93	-2.09
20538325	U3-2B	CDBox	U3-2B	6.87	7.93	-2.09
20538256	U81	CDBox	U81	6.55	8.48	-3.81
20538212	U59A	CDBox	U59A	6.97	9.2	-4.69
20538165	U34	CDBox	U34	9.4	10.15	-1.68
20533551	ENSG00000238838	snoRNA	ENSG00000238838	-0.2	0.33	-1.45
20533010	ENSG00000207410	snoRNA	ENSG00000207410	-0.27	0.24	-1.42
20532722	ACA9	HAcaBox	ACA9	0.93	1.46	-1.45
20538257	U82	CDBox	U82	4.52	6.48	-3.89
20538203	U54	CDBox	U54	4.64	5.43	-1.73
20533484	ENSG00000238736	snoRNA	ENSG00000238736	-0.25	0.05	-1.22
20533129	ENSG00000212604	snoRNA	ENSG00000212604	-0.31	0.06	-1.3
20532979	ENSG00000207002	snoRNA	ENSG00000207002	0.09	0.57	-1.4
20532815	ENSG00000200733	snoRNA	ENSG00000200733	-0.21	0.13	-1.27
20532751	ENSG00000199727	snoRNA	ENSG00000199727	-0.24	0.11	-1.27
20538199	U50	CDBox	U50	8.34	9.27	-1.91
20538162	U32A	CDBox	U32A	7.83	8.45	-1.53
20534184	ENSG00000266672	snoRNA	ENSG00000266672	0.05	0.43	-1.3
20534178	ENSG00000266132	snoRNA	ENSG00000266132	0.05	0.43	-1.3
20534175	ENSG00000265926	snoRNA	ENSG00000265926	0.05	0.43	-1.3
20534166	ENSG00000265663	snoRNA	ENSG00000265663	0.05	0.43	-1.3
20534164	ENSG00000265634	snoRNA	ENSG00000265634	0.05	0.43	-1.3
20534154	ENSG00000265013	snoRNA	ENSG00000265013	0.05	0.43	-1.3
20534095	ENSG00000253028	snoRNA	ENSG00000253028	-0.34	0	-1.27
20533842	ENSG00000251974	snoRNA	ENSG00000251974	-0.32	0.09	-1.34
20533684	ENSG00000239041	snoRNA	ENSG00000239041	0.01	0.3	-1.22
20533664	ENSG00000239013	snoRNA	ENSG00000239013	-0.25	0.09	-1.26
20533575	ENSG00000238869	snoRNA	ENSG00000238869	0.02	0.32	-1.23
20533182	ENSG00000222588	snoRNA	ENSG00000222588	-0.32	0.09	-1.34
20533071	ENSG00000212371	snoRNA	ENSG00000212371	0.02	0.29	-1.2
20532970	ENSG00000206947	snoRNA	ENSG00000206947	-0.23	0.11	-1.27
20532962	ENSG00000206898	snoRNA	ENSG00000206898	-0.36	0.06	-1.34
20532945	ENSG00000206649	snoRNA	ENSG00000206649	-0.42	-0.12	-1.24
20532708	ACA63	HAcaBox	ACA63	-0.22	0.31	-1.44
20532579	14qII-12	CDBox	14qII-12	-0.19	0.25	-1.36
20538309	ENSG00000238776	snoRNA	ENSG00000238776	-0.23	0.19	-1.34
20538249	U76	CDBox	U76	10.61	12.6	-3.98
20538146	U19	HAcaBox	U19	2.1	3.67	-2.95
20534114	ENSG00000253090	snoRNA	ENSG00000253090	0.37	0.87	-1.41
20533931	ENSG00000252298	snoRNA	ENSG00000252298	-0.43	-0.09	-1.27
20533800	ENSG00000251801	snoRNA	ENSG00000251801	-0.07	0.2	-1.2
20533500	ENSG00000238756	snoRNA	ENSG00000238756	-0.47	0.28	-1.69
20532943	ENSG00000206647	snoRNA	ENSG00000206647	-0.17	0.32	-1.41
20532925	ENSG00000202343	snoRNA	ENSG00000202343	-0.53	-0.07	-1.37
20532866	ENSG00000201502	snoRNA	ENSG00000201502	-0.3	-0.03	-1.21
20532767	ENSG00000199959	snoRNA	ENSG00000199959	-0.39	0.07	-1.37
20538308	ENSG00000238498	snoRNA	ENSG00000238498	0.26	0.53	-1.2
20538278	U97	CDBox	U97	4.51	5.82	-2.48
20538144	U18C	CDBox	U18C	7.72	9.16	-2.71
20533810	ENSG00000251836	snoRNA	ENSG00000251836	-0.39	0.07	-1.38
20533152	ENSG00000221164	snoRNA	ENSG00000221164	-0.11	0.28	-1.31
20532992	ENSG00000207119	snoRNA	ENSG00000207119	-0.3	0.61	-1.87
20532928	ENSG00000202379	snoRNA	ENSG00000202379	-0.37	0.08	-1.37
20532649	ACA30	HAcaBox	ACA30	-0.06	0.39	-1.36
20532612	14qII-6	CDBox	14qII-6	-0.2	0.1	-1.24
20538253	U78	CDBox	U78	10.51	12.42	-3.78
20538129	U108	HAcaBox	U108	0.4	0.74	-1.27
20534197	ENSG00000268305	snoRNA	ENSG00000268305	-0.7	-0.13	-1.48
20534021	ENSG00000252693	snoRNA	ENSG00000252693	-0.33	-0.01	-1.25
20533710	ENSG00000239079	snoRNA	ENSG00000239079	-0.39	0.41	-1.73
20533612	ENSG00000238934	snoRNA	ENSG00000238934	-0.08	0.47	-1.46
20533513	ENSG00000238771	snoRNA	ENSG00000238771	-0.46	0.08	-1.45
20533506	ENSG00000238764	snoRNA	ENSG00000238764	-0.31	0.19	-1.41
20533211	ENSG00000238319	snoRNA	ENSG00000238319	-0.45	0.11	-1.48
20533001	ENSG00000207199	snoRNA	ENSG00000207199	-0.55	-0.11	-1.36
20532877	ENSG00000201674	snoRNA	ENSG00000201674	-0.7	-0.13	-1.48
20532801	ENSG00000200492	snoRNA	ENSG00000200492	-0.29	0	-1.22
20532734	ENSG00000199392	snoRNA	ENSG00000199392	-0.21	0.19	-1.32
20532618	ACA11	HAcaBox	ACA11	4.04	4.79	-1.68
20533685	ENSG00000239044	snoRNA	ENSG00000239044	-0.44	-0.11	-1.25
20533302	ENSG00000238463	snoRNA	ENSG00000238463	-0.46	-0.12	-1.27
20533263	ENSG00000238390	snoRNA	ENSG00000238390	-0.19	0.15	-1.26
20532793	ENSG00000200355	snoRNA	ENSG00000200355	-0.2	0.35	-1.47
20532777	ENSG00000200075	snoRNA	ENSG00000200075	0.18	0.65	-1.38
20532752	ENSG00000199769	snoRNA	ENSG00000199769	-0.39	0.11	-1.41
20532702	ACA5b	HAcaBox	ACA5b	-0.06	0.21	-1.21
20532689	ACA52	HAcaBox	ACA52	2.84	4.46	-3.07
20532600	14qII-27	CDBox	14qII-27	-0.19	0.19	-1.3
20533786	ENSG00000251735	snoRNA	ENSG00000251735	-0.19	0.19	-1.3
20533282	ENSG00000238430	snoRNA	ENSG00000238430	-0.23	0.6	-1.77
20533133	ENSG00000212615	snoRNA	ENSG00000212615	4.62	6.17	-2.93
20533057	ENSG00000212293	snoRNA	ENSG00000212293	-0.17	0.12	-1.23
20533040	ENSG00000212206	snoRNA	ENSG00000212206	-0.19	0.17	-1.28
20532993	ENSG00000207130	snoRNA	ENSG00000207130	4.61	7.17	-5.89
20532971	ENSG00000206947	snoRNA	ENSG00000206947	-0.13	0.23	-1.28
20532964	ENSG00000206903	snoRNA	ENSG00000206903	4.61	7.17	-5.89
20532881	ENSG00000201710	snoRNA	ENSG00000201710	-0.19	0.15	-1.27
20532773	ENSG00000200051	snoRNA	ENSG00000200051	-0.22	0.05	-1.2
20532764	ENSG00000199927	snoRNA	ENSG00000199927	-0.19	0.11	-1.23
20532655	ACA34	HAcaBox	ACA34	-0.23	0.11	-1.27
20532636	ACA24	HAcaBox	ACA24	4.61	7.17	-5.89
20532564	14qI-1	CDBox	14qI-1	-0.22	0.15	-1.3
20538213	U59B	CDBox	U59B	5.73	8	-4.82
20538155	U27	CDBox	U27	6.45	7.39	-1.92
20538128	U108	HAcaBox	U108	0.38	0.83	-1.37
20534334	HBII-95	CDBox	HBII-95	1.23	2.85	-3.07
20534244	HBII-336	CDBox	HBII-336	5.55	6.97	-2.68
20534007	ENSG00000252657	snoRNA	ENSG00000252657	-0.12	0.22	-1.27
20533344	ENSG00000238528	snoRNA	ENSG00000238528	-0.46	0.13	-1.5
20532753	ENSG00000199783	snoRNA	ENSG00000199783	-0.09	0.19	-1.22
20532654	ACA33	HAcaBox	ACA33	3.98	4.75	-1.71
20534158	ENSG00000265183	snoRNA	ENSG00000265183	-0.44	0.14	-1.5
20534020	ENSG00000252692	snoRNA	ENSG00000252692	-0.44	0.14	-1.5
20534008	ENSG00000252657	snoRNA	ENSG00000252657	-0.13	0.22	-1.27
20533554	ENSG00000238843	snoRNA	ENSG00000238843	-0.28	0.3	-1.49
20533358	ENSG00000238545	snoRNA	ENSG00000238545	-0.15	0.19	-1.27
20533301	ENSG00000238462	snoRNA	ENSG00000238462	-0.47	0.11	-1.5
20532838	ENSG00000201133	snoRNA	ENSG00000201133	0.07	0.46	-1.31
20532691	ACA54	HAcaBox	ACA54	4.09	5.64	-2.92
20534300	HBII-82	CDBox	HBII-82	-0.43	0.29	-1.64
20533851	ENSG00000252011	snoRNA	ENSG00000252011	-0.46	0.11	-1.48
20533627	ENSG00000238960	snoRNA	ENSG00000238960	-0.18	0.15	-1.26
20533357	ENSG00000238545	snoRNA	ENSG00000238545	-0.07	0.27	-1.26
20533300	ENSG00000238462	snoRNA	ENSG00000238462	-0.47	0.15	-1.53
20533125	ENSG00000212593	snoRNA	ENSG00000212593	-0.2	0.17	-1.29
20532924	ENSG00000202335	snoRNA	ENSG00000202335	-0.26	0.4	-1.58
20532867	ENSG00000201502	snoRNA	ENSG00000201502	-0.37	0.09	-1.37
20532578	14qII-12	CDBox	14qII-12	-0.1	0.66	-1.68
20534220	HBII-135	CDBox	HBII-135	6.79	7.93	-2.21
20533736	ENSG00000239128	snoRNA	ENSG00000239128	0.42	0.75	-1.25
20533665	ENSG00000239015	snoRNA	ENSG00000239015	-0.44	0.17	-1.52
20533620	ENSG00000238946	snoRNA	ENSG00000238946	-0.27	0.15	-1.34
20532707	ACA63	HAcaBox	ACA63	-0.19	0.38	-1.48
20532637	ACA24	HAcaBox	ACA24	2.95	5.38	-5.37
20538156	U28	CDBox	U28	7.4	8.36	-1.95
20538154	U27	CDBox	U27	6.47	7.43	-1.94
20534202	ENSG00000268911	snoRNA	ENSG00000268911	-0.08	0.19	-1.2
20533580	ENSG00000238878	snoRNA	ENSG00000238878	-0.04	0.29	-1.26
20533132	ENSG00000212611	snoRNA	ENSG00000212611	-0.08	0.19	-1.2
20533005	ENSG00000207249	snoRNA	ENSG00000207249	-0.26	0.18	-1.36
20532850	ENSG00000201348	snoRNA	ENSG00000201348	-0.19	0.47	-1.57
20532746	ENSG00000199633	snoRNA	ENSG00000199633	-0.25	0.19	-1.36
20532713	ACA67B	HAcaBox	ACA67B	-0.19	0.61	-1.73
20532701	ACA5b	HAcaBox	ACA5b	-0.13	0.19	-1.25
20534102	ENSG00000253049	snoRNA	ENSG00000253049	-0.19	0.34	-1.44
20533904	ENSG00000252213	snoRNA	ENSG00000252213	-0.02	0.53	-1.46
20533553	ENSG00000238841	snoRNA	ENSG00000238841	-0.35	0.29	-1.56
20533213	ENSG00000238321	snoRNA	ENSG00000238321	0.82	1.23	-1.32
20533035	ENSG00000212182	snoRNA	ENSG00000212182	-0.15	0.2	-1.28
20538190	U47	CDBox	U47	2.71	5.66	-7.75
20538172	U38A	CDBox	U38A	5.7	6.9	-2.3
20534302	HBII-85-11	CDBox	HBII-85-11	-0.23	0.17	-1.32
20533974	ENSG00000252502	snoRNA	ENSG00000252502	-0.33	0.09	-1.34
20533900	ENSG00000252199	snoRNA	ENSG00000252199	-0.08	0.19	-1.2
20533767	ENSG00000239171	snoRNA	ENSG00000239171	-0.46	0.19	-1.57
20533455	ENSG00000238691	snoRNA	ENSG00000238691	-0.23	0.18	-1.33
20533281	ENSG00000238430	snoRNA	ENSG00000238430	-0.19	0.63	-1.76
20533043	ENSG00000212214	snoRNA	ENSG00000212214	-0.2	0.69	-1.85
20533008	ENSG00000207344	snoRNA	ENSG00000207344	-0.13	0.19	-1.24
20532763	ENSG00000199894	snoRNA	ENSG00000199894	-0.23	0.33	-1.47
20532634	ACA22	HAcaBox	ACA22	-0.13	0.19	-1.24
20532621	ACA13	HAcaBox	ACA13	3.88	5.3	-2.68
20532577	14qII-11	CDBox	14qII-11	-0.18	0.12	-1.24
20538169	U36B	CDBox	U36B	6.96	8.75	-3.45
20538152	U25	CDBox	U25	8.97	9.7	-1.66
20534176	ENSG00000265941	snoRNA	ENSG00000265941	6.96	8.75	-3.45
20533706	ENSG00000239068	snoRNA	ENSG00000239068	-0.12	0.28	-1.32
20533525	ENSG00000238799	snoRNA	ENSG00000238799	-0.46	0.19	-1.57
20533393	ENSG00000238587	snoRNA	ENSG00000238587	-0.39	0.25	-1.55
20533380	ENSG00000238570	snoRNA	ENSG00000238570	-0.19	0.46	-1.56
20533278	ENSG00000238422	snoRNA	ENSG00000238422	-0.39	0.2	-1.51
20532620	ACA12	HAcaBox	ACA12	0.16	0.75	-1.5
20534303	HBII-85-11	CDBox	HBII-85-11	-0.25	0.18	-1.35
20532923	ENSG00000202335	snoRNA	ENSG00000202335	-0.3	0.21	-1.42
20534191	ENSG00000267933	snoRNA	ENSG00000267933	-0.45	0.19	-1.56
20533932	ENSG00000252300	snoRNA	ENSG00000252300	-0.14	0.18	-1.26
20533460	ENSG00000238695	snoRNA	ENSG00000238695	0.08	0.52	-1.36
20533308	ENSG00000238473	snoRNA	ENSG00000238473	-0.45	0.19	-1.56
20533160	ENSG00000221376	snoRNA	ENSG00000221376	-0.17	0.51	-1.61
20538245	U73b	CDBox	U73b	-0.25	0.27	-1.44
20538167	U35B	CDBox	U35B	2.21	3.23	-2.03
20533860	ENSG00000252048	snoRNA	ENSG00000252048	-0.25	0.3	-1.46
20533011	ENSG00000207419	snoRNA	ENSG00000207419	-0.17	0.19	-1.29
20532664	ACA37	HAcaBox	ACA37	-0.13	0.34	-1.38
20538102	SNORA36C	HAcaBox	SNORA36C	-0.31	0.33	-1.57
20533732	ENSG00000239121	snoRNA	ENSG00000239121	0.05	0.46	-1.33
20533172	ENSG00000221673	snoRNA	ENSG00000221673	0.04	0.68	-1.56
20533149	ENSG00000221139	snoRNA	ENSG00000221139	-0.4	0.36	-1.69
20532712	ACA67B	HAcaBox	ACA67B	-0.18	0.43	-1.53
20538251	U77	CDBox	U77	0.62	3.06	-5.45
20538250	U77	CDBox	U77	1.8	4.29	-5.61
20538217	U62B	CDBox	U62B	-0.27	0.7	-1.96
20538216	U62A	CDBox	U62A	-0.27	0.7	-1.96
20538196	U49B	CDBox	U49B	3.76	6.29	-5.75
20534250	HBII-437	CDBox	HBII-437	0.19	0.67	-1.4
20538219	U64	HAcaBox	U64	2.64	4.43	-3.43
20538123	U104	CDBox	U104	6.31	10.58	-19.3
20534040	ENSG00000252777	snoRNA	ENSG00000252777	-0.12	0.38	-1.42
20533335	ENSG00000238514	snoRNA	ENSG00000238514	0.31	0.76	-1.36
20533207	ENSG00000238314	snoRNA	ENSG00000238314	-0.22	0.28	-1.41
20533103	ENSG00000212528	snoRNA	ENSG00000212528	-0.23	0.34	-1.49
20533009	ENSG00000207407	snoRNA	ENSG00000207407	-0.44	0.52	-1.95
20533891	ENSG00000252158	snoRNA	ENSG00000252158	-0.19	0.5	-1.61
20533006	ENSG00000207274	snoRNA	ENSG00000207274	-0.12	0.55	-1.59
20532640	ACA27	HAcaBox	ACA27	4.3	6.32	-4.05
20532626	ACA16	HAcaBox	ACA16	1.21	2.59	-2.61
20534247	HBII-420	CDBox	HBII-420	3.92	5.2	-2.42
20534190	ENSG00000267818	snoRNA	ENSG00000267818	0.9	1.86	-1.95
20532893	ENSG00000201827	snoRNA	ENSG00000201827	-0.07	0.29	-1.28
20532629	ACA19	HAcaBox	ACA19	-0.19	0.54	-1.66
20533180	ENSG00000222345	snoRNA	ENSG00000222345	3.56	4.8	-2.37
20532897	ENSG00000201853	snoRNA	ENSG00000201853	-0.38	0.38	-1.69
20532673	ACA43	HAcaBox	ACA43	3.02	3.85	-1.78
20532588	14qII-19	CDBox	14qII-19	-0.19	0.42	-1.53
20533257	ENSG00000238384	snoRNA	ENSG00000238384	-0.15	0.32	-1.39
20538153	U26	CDBox	U26	7.69	8.36	-1.6
20533789	ENSG00000251744	snoRNA	ENSG00000251744	-0.21	0.17	-1.3
20532638	ACA25	HAcaBox	ACA25	-0.28	0.51	-1.72
20533085	ENSG00000212421	snoRNA	ENSG00000212421	0.39	0.88	-1.41
20533016	ENSG00000207502	snoRNA	ENSG00000207502	-0.32	0.55	-1.83
20532674	ACA43	HAcaBox	ACA43	2.98	3.84	-1.81
20532616	14qII-9	CDBox	14qII-9	-0.62	0.66	-2.44
20534336	HBII-99B	CDBox	HBII-99B	2.35	3.27	-1.89
20532669	ACA40	HAcaBox	ACA40	5.47	5.96	-1.4
20533983	ENSG00000252536	snoRNA	ENSG00000252536	-0.09	0.23	-1.25
20534193	ENSG00000268073	snoRNA	ENSG00000268073	-0.46	0.16	-1.54
20533945	ENSG00000252365	snoRNA	ENSG00000252365	-0.16	0.23	-1.31
20533666	ENSG00000239017	snoRNA	ENSG00000239017	-0.46	0.16	-1.54
20532894	ENSG00000201827	snoRNA	ENSG00000201827	-0.13	0.27	-1.32
20533871	ENSG00000252096	snoRNA	ENSG00000252096	0.37	0.86	-1.41
20534236	HBII-276	CDBox	HBII-276	6.83	8.72	-3.7
20533520	ENSG00000238792	snoRNA	ENSG00000238792	-0.45	0.19	-1.56
20538225	U69	HAcaBox	U69	1.67	2.02	-1.28
20533521	ENSG00000238792	snoRNA	ENSG00000238792	-0.44	0.19	-1.55
20532789	ENSG00000200288	snoRNA	ENSG00000200288	-0.15	0.36	-1.42
20532594	14qII-22	CDBox	14qII-22	-0.18	1.53	-3.27
20538211	U58C	CDBox	U58C	3.15	5.53	-5.22
20538115	SNORD125	CDBox	SNORD125	-0.14	2.63	-6.83
20534200	ENSG00000268874	snoRNA	ENSG00000268874	-0.47	0.75	-2.33
20532693	ACA56	HAcaBox	ACA56	-0.47	0.75	-2.33
20534104	ENSG00000253052	snoRNA	ENSG00000253052	-0.19	0.52	-1.63
20533683	ENSG00000239041	snoRNA	ENSG00000239041	-0.02	0.75	-1.71
20533596	ENSG00000238902	snoRNA	ENSG00000238902	-0.41	0.53	-1.92
20532788	ENSG00000200288	snoRNA	ENSG00000200288	-0.12	0.33	-1.36
20532613	14qII-7	CDBox	14qII-7	-0.41	0.33	-1.67
20533895	ENSG00000252188	snoRNA	ENSG00000252188	-0.42	0.47	-1.85
20532709	ACA64	HAcaBox	ACA64	2.83	3.8	-1.96
20532627	ACA17	HAcaBox	ACA17	0.94	2.18	-2.37
20533038	ENSG00000212195	snoRNA	ENSG00000212195	-0.11	1.09	-2.29
20534084	ENSG00000252989	snoRNA	ENSG00000252989	0.08	0.86	-1.71
20533531	ENSG00000238805	snoRNA	ENSG00000238805	-0.18	0.51	-1.62
20532748	ENSG00000199666	snoRNA	ENSG00000199666	-0.11	0.77	-1.85
20532747	ENSG00000199666	snoRNA	ENSG00000199666	-0.12	0.77	-1.85
20538104	SNORA38B	HAcaBox	SNORA38B	2.65	4.82	-4.5
20532982	ENSG00000207062	snoRNA	ENSG00000207062	6.16	6.79	-1.55
20532953	ENSG00000206785	snoRNA	ENSG00000206785	6.16	6.79	-1.55
20532624	ACA15	HAcaBox	ACA15	6.16	6.79	-1.55
20533151	ENSG00000221164	snoRNA	ENSG00000221164	-0.05	0.75	-1.74
20538296	mgU6-53	CDBox	mgU6-53	1.13	1.95	-1.77
20538101	SNORA11E	HAcaBox	SNORA11E	-0.28	0.75	-2.04
20538100	SNORA11D	HAcaBox	SNORA11D	-0.28	0.75	-2.04
20534198	ENSG00000268369	snoRNA	ENSG00000268369	-0.28	0.75	-2.04
20538295	mgU6-53	CDBox	mgU6-53	0.99	1.84	-1.81
20538119	U101	CDBox	U101	4.44	5.71	-2.4
20532862	ENSG00000201465	snoRNA	ENSG00000201465	-0.4	0.52	-1.89
20538301	snR38A	CDBox	snR38A	3.06	4.25	-2.29
20538258	U83A	CDBox	U83A	4.38	5.61	-2.35
20534335	HBII-95	CDBox	HBII-95	1.51	3.07	-2.94
20533748	ENSG00000239140	snoRNA	ENSG00000239140	-0.25	0.32	-1.49
20532585	14qII-17	CDBox	14qII-17	-0.28	1.45	-3.32
20533700	ENSG00000239063	snoRNA	ENSG00000239063	0.64	1.86	-2.33
20533747	ENSG00000239140	snoRNA	ENSG00000239140	-0.27	0.49	-1.69
20533982	ENSG00000252531	snoRNA	ENSG00000252531	0.15	0.53	-1.3
20532724	ENSG00000199212	snoRNA	ENSG00000199212	-0.15	0.49	-1.56
20538178	U42B	CDBox	U42B	1.07	2.79	-3.28
20538105	SNORA38B	HAcaBox	SNORA38B	2.18	4.46	-4.85
20538116	SNORD126	CDBox	SNORD126	0.69	2.22	-2.88
20538294	mgU6-53B	CDBox	mgU6-53B	2.25	3.29	-2.06
20538237	U71b	HAcaBox	U71b	1.65	2.42	-1.71
20533938	ENSG00000252349	snoRNA	ENSG00000252349	0.32	1.19	-1.83
20532715	ACA67	HAcaBox	ACA67	1.53	2.56	-2.04
20538263	U86	CDBox	U86	0.85	1.39	-1.46
20533699	ENSG00000239063	snoRNA	ENSG00000239063	0.45	2.11	-3.15
20538214	U60	CDBox	U60	6.87	9.13	-4.81
20533614	ENSG00000238936	snoRNA	ENSG00000238936	5.26	6.26	-2
20532699	ACA5	HAcaBox	ACA5	1.37	1.92	-1.47
20538221	U66	HAcaBox	U66	0.82	2.21	-2.62
20533912	ENSG00000252238	snoRNA	ENSG00000252238	-0.2	0.89	-2.13
20534138	ENSG00000263723	snoRNA	ENSG00000263723	0.12	1.69	-2.98
20533020	ENSG00000208308	snoRNA	ENSG00000208308	0.82	2.49	-3.18
20532837	ENSG00000201129	snoRNA	ENSG00000201129	0.68	1.63	-1.92
20532991	ENSG00000207118	snoRNA	ENSG00000207118	4.14	4.57	-1.35
20538179	U42B	CDBox	U42B	2.2	4.17	-3.91
20532700	ACA5	HAcaBox	ACA5	0.69	1.85	-2.23
20532625	ACA16	HAcaBox	ACA16	0.36	1.7	-2.55

## Sheet: up_shHIF1a#808 compare to GFP
ID	Accession		Transcript ID(Array Design)	shHIF1a#808 Avg (log2)	GFP Avg (log2)	Fold Change
20533123	ENSG00000212589	snoRNA	ENSG00000212589	0.57	-0.15	1.64
20532853	ENSG00000201384	snoRNA	ENSG00000201384	0.88	-0.09	1.95
20534320	HBII-85-26	CDBox	HBII-85-26	2.81	2.17	1.56
20533665	ENSG00000239015	snoRNA	ENSG00000239015	0.78	-0.33	2.17
20533843	ENSG00000251974	snoRNA	ENSG00000251974	0.68	-0.09	1.71
20533252	ENSG00000238372	snoRNA	ENSG00000238372	1.04	0.36	1.6
20533150	ENSG00000221148	snoRNA	ENSG00000221148	0.6	-0.35	1.93
20534241	HBII-296B	CDBox	HBII-296B	2.82	1.81	2.02
20534184	ENSG00000266672	snoRNA	ENSG00000266672	0.25	-0.01	1.2
20534178	ENSG00000266132	snoRNA	ENSG00000266132	0.25	-0.01	1.2
20534175	ENSG00000265926	snoRNA	ENSG00000265926	0.25	-0.01	1.2
20534166	ENSG00000265663	snoRNA	ENSG00000265663	0.25	-0.01	1.2
20534164	ENSG00000265634	snoRNA	ENSG00000265634	0.25	-0.01	1.2
20534154	ENSG00000265013	snoRNA	ENSG00000265013	0.25	-0.01	1.2
20532887	ENSG00000201807	snoRNA	ENSG00000201807	0.51	0.21	1.23
20532594	14qII-22	CDBox	14qII-22	1.33	0.42	1.88
20533527	ENSG00000238801	snoRNA	ENSG00000238801	0.77	-0.14	1.89
20533647	ENSG00000238986	snoRNA	ENSG00000238986	0.81	-0.2	2.01
20534242	HBII-296B	CDBox	HBII-296B	2.33	1.52	1.76
20538103	SNORA38B	HAcaBox	SNORA38B	1.94	0.74	2.29
20532834	ENSG00000201042	snoRNA	ENSG00000201042	1.94	0.74	2.29
20533692	ENSG00000239054	snoRNA	ENSG00000239054	1.28	-0.13	2.66
20532572	14qI-7	CDBox	14qI-7	0.77	0.42	1.28
20534167	ENSG00000265674	snoRNA	ENSG00000265674	1.03	0.29	1.67
20534162	ENSG00000265602	snoRNA	ENSG00000265602	1.03	0.29	1.67
20534161	ENSG00000265495	snoRNA	ENSG00000265495	1.03	0.29	1.67
20534156	ENSG00000265138	snoRNA	ENSG00000265138	1.03	0.29	1.67
20534141	ENSG00000263942	snoRNA	ENSG00000263942	1.03	0.29	1.67
20534135	ENSG00000263589	snoRNA	ENSG00000263589	1.03	0.29	1.67
20534134	ENSG00000263517	snoRNA	ENSG00000263517	1.03	0.29	1.67
20533908	ENSG00000252228	snoRNA	ENSG00000252228	1.03	0.29	1.67
20532606	14qII-30	CDBox	14qII-30	0.77	-0.16	1.91
20534059	ENSG00000252844	snoRNA	ENSG00000252844	0.39	-0.09	1.39
20533922	ENSG00000252277	snoRNA	ENSG00000252277	1.23	0.43	1.74
20538217	U62B	CDBox	U62B	1	0.15	1.81
20538216	U62A	CDBox	U62A	1	0.15	1.81
20533844	ENSG00000251974	snoRNA	ENSG00000251974	0.77	0.01	1.7
20532692	ACA55	HAcaBox	ACA55	1.76	0.57	2.28
20532586	14qII-18	CDBox	14qII-18	0.52	-0.16	1.6
20533520	ENSG00000238792	snoRNA	ENSG00000238792	0.01	-0.25	1.2
20533281	ENSG00000238430	snoRNA	ENSG00000238430	0.45	-0.43	1.84
20538220	U65	HAcaBox	U65	2.85	2	1.8
20533803	ENSG00000251817	snoRNA	ENSG00000251817	1.12	-0.21	2.52
20532999	ENSG00000207187	snoRNA	ENSG00000207187	3.23	2.97	1.2
20532617	ACA10	HAcaBox	ACA10	3.23	2.97	1.2
20533949	ENSG00000252392	snoRNA	ENSG00000252392	1.02	-0.05	2.09
20533780	ENSG00000251700	snoRNA	ENSG00000251700	1.02	-0.05	2.09
20533050	ENSG00000212266	snoRNA	ENSG00000212266	0.77	-0.13	1.87
20534018	ENSG00000252689	snoRNA	ENSG00000252689	0.55	-0.06	1.53
20532734	ENSG00000199392	snoRNA	ENSG00000199392	0.2	-0.19	1.3
20532756	ENSG00000199851	snoRNA	ENSG00000199851	0.35	-0.24	1.5
20534022	ENSG00000252699	snoRNA	ENSG00000252699	0.69	-0.07	1.69
20538281	U99	HAcaBox	U99	2.49	1.3	2.29
20532727	ENSG00000199231	snoRNA	ENSG00000199231	0.66	0.01	1.56
20534012	ENSG00000252672	snoRNA	ENSG00000252672	0.22	-0.1	1.25
20533024	ENSG00000212148	snoRNA	ENSG00000212148	0.77	-0.14	1.88
20533937	ENSG00000252337	snoRNA	ENSG00000252337	0.44	-0.18	1.54
20533005	ENSG00000207249	snoRNA	ENSG00000207249	0.77	-0.21	1.97
20532884	ENSG00000201791	snoRNA	ENSG00000201791	0.26	-0.03	1.23
20532758	ENSG00000199856	snoRNA	ENSG00000199856	0.77	-0.21	1.97
20534310	HBII-85-18	CDBox	HBII-85-18	0.93	-0.17	2.14
20533695	ENSG00000239058	snoRNA	ENSG00000239058	0.23	-0.02	1.2
20534127	ENSG00000262778	snoRNA	ENSG00000262778	0.12	-0.19	1.24
20534052	ENSG00000252824	snoRNA	ENSG00000252824	0.12	-0.19	1.24
20533409	ENSG00000238612	snoRNA	ENSG00000238612	0.16	-0.28	1.36
20533106	ENSG00000212532	snoRNA	ENSG00000212532	0.81	0	1.76
20532963	ENSG00000206901	snoRNA	ENSG00000206901	0.4	-0.02	1.34
20533114	ENSG00000212558	snoRNA	ENSG00000212558	0.11	-0.24	1.28
20538142	U18A	CDBox	U18A	2.65	2.27	1.3
20532714	ACA67	HAcaBox	ACA67	0.77	0.42	1.27
20533126	ENSG00000212594	snoRNA	ENSG00000212594	0.64	0.04	1.52
20532590	14qII-1	CDBox	14qII-1	0.71	0.42	1.23
20533736	ENSG00000239128	snoRNA	ENSG00000239128	1.07	0.09	1.97
20532757	ENSG00000199851	snoRNA	ENSG00000199851	0.66	-0.28	1.92
20532726	ENSG00000199231	snoRNA	ENSG00000199231	0.62	0.05	1.49
20533907	ENSG00000252227	snoRNA	ENSG00000252227	0.8	-0.04	1.79
20532950	ENSG00000206776	snoRNA	ENSG00000206776	0.77	-0.09	1.81
20534094	ENSG00000253027	snoRNA	ENSG00000253027	0.45	-0.35	1.74
20532765	ENSG00000199934	snoRNA	ENSG00000199934	0.45	-0.06	1.43
20534039	ENSG00000252774	snoRNA	ENSG00000252774	1.6	-0.26	3.63
20533771	ENSG00000239182	snoRNA	ENSG00000239182	0.91	0.09	1.75
20533859	ENSG00000252045	snoRNA	ENSG00000252045	0.77	-0.02	1.73
20533644	ENSG00000238983	snoRNA	ENSG00000238983	0.74	-0.02	1.69
20533418	ENSG00000238628	snoRNA	ENSG00000238628	0.42	-0.11	1.45
20533267	ENSG00000238400	snoRNA	ENSG00000238400	0.22	-0.07	1.22
20532705	ACA61	HAcaBox	ACA61	3.21	2.67	1.46
20532718	ACA6	HAcaBox	ACA6	3.78	3.5	1.21
20538099	SNORA11C	HAcaBox	SNORA11C	1.32	-0.18	2.83
20532579	14qII-12	CDBox	14qII-12	0.71	0.26	1.36
20533451	ENSG00000238686	snoRNA	ENSG00000238686	0.4	0.06	1.27
20533775	ENSG00000239191	snoRNA	ENSG00000239191	0.3	0.04	1.2
20538119	U101	CDBox	U101	3.59	3.11	1.39
20534185	ENSG00000266692	snoRNA	ENSG00000266692	1.44	-0.03	2.76
20533412	ENSG00000238620	snoRNA	ENSG00000238620	1.38	-0.04	2.68
20534186	ENSG00000266692	snoRNA	ENSG00000266692	1.17	0.25	1.89
20534105	ENSG00000253059	snoRNA	ENSG00000253059	0.8	-0.25	2.07
20533399	ENSG00000238595	snoRNA	ENSG00000238595	0.76	0.06	1.62
20533223	ENSG00000238334	snoRNA	ENSG00000238334	0.79	-0.21	2.01
20538145	U19-2	HAcaBox	U19-2	0.72	-0.02	1.67
20533876	ENSG00000252114	snoRNA	ENSG00000252114	0.88	-0.18	2.09
20534003	ENSG00000252638	snoRNA	ENSG00000252638	0.56	0.08	1.39
20533652	ENSG00000238995	snoRNA	ENSG00000238995	0.49	-0.1	1.51
20533727	ENSG00000239100	snoRNA	ENSG00000239100	0.3	-0.14	1.36
20533829	ENSG00000251918	snoRNA	ENSG00000251918	0.25	-0.02	1.21
20538245	U73b	CDBox	U73b	0.4	-0.02	1.34
20533709	ENSG00000239077	snoRNA	ENSG00000239077	0.28	-0.03	1.24
20533559	ENSG00000238852	snoRNA	ENSG00000238852	0.41	0.14	1.21
20533072	ENSG00000212377	snoRNA	ENSG00000212377	0.08	-0.18	1.2
20532849	ENSG00000201346	snoRNA	ENSG00000201346	0.22	-0.16	1.31
20533941	ENSG00000252354	snoRNA	ENSG00000252354	1.16	-0.03	2.27
20534097	ENSG00000253041	snoRNA	ENSG00000253041	0.86	-0.34	2.3
20533973	ENSG00000252495	snoRNA	ENSG00000252495	0.72	-0.24	1.94
20534046	ENSG00000252798	snoRNA	ENSG00000252798	0.77	-0.24	2.01
20533218	ENSG00000238327	snoRNA	ENSG00000238327	0.77	-0.18	1.93
20533528	ENSG00000238801	snoRNA	ENSG00000238801	0.74	-0.18	1.89
20532799	ENSG00000200442	snoRNA	ENSG00000200442	0.73	0.02	1.63
20533461	ENSG00000238695	snoRNA	ENSG00000238695	0.6	-0.38	1.97
20533062	ENSG00000212321	snoRNA	ENSG00000212321	0.27	-0.36	1.54
20534191	ENSG00000267933	snoRNA	ENSG00000267933	0.2	-0.12	1.25
20533308	ENSG00000238473	snoRNA	ENSG00000238473	0.2	-0.12	1.25
20533454	ENSG00000238690	snoRNA	ENSG00000238690	1.46	-0.07	2.9
20532869	ENSG00000201541	snoRNA	ENSG00000201541	0.77	-0.02	1.73
20533497	ENSG00000238752	snoRNA	ENSG00000238752	0.69	-0.15	1.78
20532928	ENSG00000202379	snoRNA	ENSG00000202379	0.85	-0.11	1.95
20533932	ENSG00000252300	snoRNA	ENSG00000252300	0.74	-0.11	1.79
20532931	ENSG00000202440	snoRNA	ENSG00000202440	0.87	-0.28	2.22
20533596	ENSG00000238902	snoRNA	ENSG00000238902	0.77	0.04	1.65
20532763	ENSG00000199894	snoRNA	ENSG00000199894	0.6	-0.06	1.58
20532895	ENSG00000201847	snoRNA	ENSG00000201847	0.7	0.28	1.34
20533995	ENSG00000252580	snoRNA	ENSG00000252580	0.43	-0.08	1.42
20532800	ENSG00000200442	snoRNA	ENSG00000200442	0.77	0.14	1.55
20533304	ENSG00000238464	snoRNA	ENSG00000238464	0.71	-0.09	1.73
20533694	ENSG00000239056	snoRNA	ENSG00000239056	0.82	0.25	1.49
20533293	ENSG00000238450	snoRNA	ENSG00000238450	0.53	0.06	1.39
20533415	ENSG00000238625	snoRNA	ENSG00000238625	0.32	-0.13	1.37
20533819	ENSG00000251861	snoRNA	ENSG00000251861	0.22	-0.07	1.22
20533510	ENSG00000238769	snoRNA	ENSG00000238769	0.93	-0.04	1.95
20533025	ENSG00000212148	snoRNA	ENSG00000212148	0.81	-0.23	2.06
20532804	ENSG00000200538	snoRNA	ENSG00000200538	0.5	0.04	1.38
20533718	ENSG00000239089	snoRNA	ENSG00000239089	0.42	-0.1	1.43
20538184	U45A	CDBox	U45A	-0.05	-0.38	1.26
20538160	U31	CDBox	U31	4.13	3.31	1.77
20533380	ENSG00000238570	snoRNA	ENSG00000238570	1.11	-0.03	2.2
20532764	ENSG00000199927	snoRNA	ENSG00000199927	0.79	-0.02	1.76
20533226	ENSG00000238337	snoRNA	ENSG00000238337	0.68	-0.11	1.73
20534017	ENSG00000252687	snoRNA	ENSG00000252687	0.53	-0.57	2.15
20533203	ENSG00000238311	snoRNA	ENSG00000238311	0.52	-0.1	1.53
20533130	ENSG00000212608	snoRNA	ENSG00000212608	0.38	-0.16	1.45
20534317	HBII-85-24	CDBox	HBII-85-24	0.05	-0.23	1.21
20533258	ENSG00000238387	snoRNA	ENSG00000238387	0.76	0.04	1.64
20533351	ENSG00000238536	snoRNA	ENSG00000238536	1.07	-0.06	2.19
20533825	ENSG00000251893	snoRNA	ENSG00000251893	0.78	0.03	1.68
20532805	ENSG00000200538	snoRNA	ENSG00000200538	0.61	0.09	1.43
20533990	ENSG00000252565	snoRNA	ENSG00000252565	0.42	-0.22	1.56
20533378	ENSG00000238569	snoRNA	ENSG00000238569	0.44	0.1	1.27
20533303	ENSG00000238464	snoRNA	ENSG00000238464	0.77	-0.03	1.73
20532643	ACA2a	HAcaBox	ACA2a	0.75	-0.43	2.27
20533792	ENSG00000251769	snoRNA	ENSG00000251769	1.09	-0.11	2.29
20533404	ENSG00000238605	snoRNA	ENSG00000238605	0.63	0.09	1.46
20533499	ENSG00000238754	snoRNA	ENSG00000238754	0.88	-0.21	2.13
20532867	ENSG00000201502	snoRNA	ENSG00000201502	0.46	-0.3	1.69
20533849	ENSG00000252000	snoRNA	ENSG00000252000	0.39	-0.19	1.5
20532690	ACA53	HAcaBox	ACA53	1.23	0.79	1.36
20533608	ENSG00000238925	snoRNA	ENSG00000238925	0.17	-0.29	1.38
20532969	ENSG00000206913	snoRNA	ENSG00000206913	1.29	-0.02	2.49
20532604	14qII-29	CDBox	14qII-29	1.12	-0.02	2.2
20532603	14qII-29	CDBox	14qII-29	1.12	-0.02	2.2
20532751	ENSG00000199727	snoRNA	ENSG00000199727	0.92	0.07	1.81
20533667	ENSG00000239018	snoRNA	ENSG00000239018	0.7	-0.18	1.83
20533530	ENSG00000238804	snoRNA	ENSG00000238804	0.97	0.13	1.79
20533781	ENSG00000251704	snoRNA	ENSG00000251704	0.77	0.17	1.51
20533980	ENSG00000252526	snoRNA	ENSG00000252526	0.21	-0.16	1.29
20534333	HBII-95B	CDBox	HBII-95B	0.77	-0.02	1.73
20533737	ENSG00000239129	snoRNA	ENSG00000239129	0.83	-0.01	1.79
20533290	ENSG00000238440	snoRNA	ENSG00000238440	0.69	-0.05	1.67
20532994	ENSG00000207130	snoRNA	ENSG00000207130	0.59	0.02	1.49
20534211	HBI-36	HAcaBox	HBI-36	0.45	-0.12	1.49
20534205	ENSG00000269368	snoRNA	ENSG00000269368	0.45	-0.12	1.49
20533830	ENSG00000251922	snoRNA	ENSG00000251922	0.71	-0.05	1.69
20533783	ENSG00000251715	snoRNA	ENSG00000251715	0.38	-0.03	1.33
20534117	ENSG00000253094	snoRNA	ENSG00000253094	0.12	-0.32	1.36
20532706	ACA62	HAcaBox	ACA62	3.25	2.7	1.47
20532966	ENSG00000206903	snoRNA	ENSG00000206903	1.03	0.02	2.01
20532710	ACA65	HAcaBox	ACA65	0.89	-0.05	1.93
20533177	ENSG00000222095	snoRNA	ENSG00000222095	0.86	-0.29	2.22
20533514	ENSG00000238772	snoRNA	ENSG00000238772	0.76	-0.24	1.99
20532801	ENSG00000200492	snoRNA	ENSG00000200492	0.77	-0.22	1.99
20532732	ENSG00000199363	snoRNA	ENSG00000199363	1.05	-0.01	2.09
20532996	ENSG00000207171	snoRNA	ENSG00000207171	0.77	-0.04	1.75
20534109	ENSG00000253068	snoRNA	ENSG00000253068	0.39	-0.14	1.45
20532781	ENSG00000200150	snoRNA	ENSG00000200150	0.82	-0.18	2.01
20534082	ENSG00000252981	snoRNA	ENSG00000252981	0.23	-0.24	1.38
20538322	U17a	HAcaBox	U17a	4.94	4.52	1.33
20532587	14qII-18	CDBox	14qII-18	0.46	-0.2	1.58
20533668	ENSG00000239018	snoRNA	ENSG00000239018	0.45	-0.24	1.61
20532905	ENSG00000201980	snoRNA	ENSG00000201980	0.14	-0.17	1.24
20534225	HBII-166	CDBox	HBII-166	2.89	2.55	1.27
20532959	ENSG00000206886	snoRNA	ENSG00000206886	1.25	0.07	2.27
20534034	ENSG00000252740	snoRNA	ENSG00000252740	0.64	-0.19	1.78
20532866	ENSG00000201502	snoRNA	ENSG00000201502	0.81	-0.3	2.15
20533021	ENSG00000212134	snoRNA	ENSG00000212134	0.62	-0.23	1.8
20534273	HBII-52-30	CDBox	HBII-52-30	0.78	0.17	1.53
20533627	ENSG00000238960	snoRNA	ENSG00000238960	0.52	-0.02	1.46
20533421	ENSG00000238630	snoRNA	ENSG00000238630	0.16	-0.4	1.48
20533200	ENSG00000238305	snoRNA	ENSG00000238305	0.08	-0.31	1.32
20532664	ACA37	HAcaBox	ACA37	0.35	-0.09	1.36
20532680	ACA46	HAcaBox	ACA46	0.61	0.03	1.5
20533607	ENSG00000238925	snoRNA	ENSG00000238925	0.13	-0.28	1.33
20533225	ENSG00000238337	snoRNA	ENSG00000238337	0.77	-0.02	1.73
20533217	ENSG00000238327	snoRNA	ENSG00000238327	0.72	-0.16	1.83
20533350	ENSG00000238536	snoRNA	ENSG00000238536	1.11	0.01	2.15
20534197	ENSG00000268305	snoRNA	ENSG00000268305	0.5	-0.27	1.71
20532877	ENSG00000201674	snoRNA	ENSG00000201674	0.5	-0.27	1.71
20533095	ENSG00000212461	snoRNA	ENSG00000212461	0.77	0.49	1.21
20534316	HBII-85-23	CDBox	HBII-85-23	0.25	-0.22	1.39
20534168	ENSG00000265706	snoRNA	ENSG00000265706	3.14	2.7	1.35
20533767	ENSG00000239171	snoRNA	ENSG00000239171	1.04	-0.24	2.42
20533244	ENSG00000238354	snoRNA	ENSG00000238354	0.84	-0.01	1.81
20532768	ENSG00000199959	snoRNA	ENSG00000199959	0.57	-0.02	1.51
20532958	ENSG00000206886	snoRNA	ENSG00000206886	1.06	-0.14	2.3
20532759	ENSG00000199856	snoRNA	ENSG00000199856	0.94	-0.27	2.3
20533766	ENSG00000239170	snoRNA	ENSG00000239170	0.3	0.01	1.23
20533580	ENSG00000238878	snoRNA	ENSG00000238878	0.67	-0.02	1.61
20533105	ENSG00000212532	snoRNA	ENSG00000212532	0.8	0.43	1.29
20532712	ACA67B	HAcaBox	ACA67B	0.68	0.05	1.55
20533094	ENSG00000212458	snoRNA	ENSG00000212458	0.72	0	1.65
20533373	ENSG00000238566	snoRNA	ENSG00000238566	0.32	-0.12	1.36
20533230	ENSG00000238341	snoRNA	ENSG00000238341	0.39	-0.24	1.54
20532865	ENSG00000201500	snoRNA	ENSG00000201500	0.03	-0.25	1.21
20534306	HBII-85-14	CDBox	HBII-85-14	0.19	-0.27	1.38
20533569	ENSG00000238860	snoRNA	ENSG00000238860	1.12	-0.02	2.21
20533511	ENSG00000238769	snoRNA	ENSG00000238769	0.88	-0.02	1.87
20534214	HBI-61	HAcaBox	HBI-61	1.33	-0.02	2.55
20533920	ENSG00000252274	snoRNA	ENSG00000252274	0.89	-0.02	1.88
20532896	ENSG00000201847	snoRNA	ENSG00000201847	0.71	0.09	1.53
20533376	ENSG00000238568	snoRNA	ENSG00000238568	0.59	-0.02	1.53
20533339	ENSG00000238521	snoRNA	ENSG00000238521	0.63	-0.15	1.71
20534215	HBI-61	HAcaBox	HBI-61	1.33	0.21	2.17
20533754	ENSG00000239146	snoRNA	ENSG00000239146	0.77	-0.28	2.07
20533358	ENSG00000238545	snoRNA	ENSG00000238545	0.77	-0.21	1.97
20533313	ENSG00000238481	snoRNA	ENSG00000238481	0.5	0.23	1.2
20533795	ENSG00000251778	snoRNA	ENSG00000251778	0.08	-0.24	1.24
20534297	HBII-52-9	CDBox	HBII-52-9	0.01	-0.27	1.21
20534255	HBII-52-12	CDBox	HBII-52-12	0.01	-0.27	1.21
20533599	ENSG00000238907	snoRNA	ENSG00000238907	0.65	0.09	1.47
20534282	HBII-52-38	CDBox	HBII-52-38	0.57	0.07	1.41
20533648	ENSG00000238986	snoRNA	ENSG00000238986	0.77	-0.17	1.91
20538147	U20	CDBox	U20	0.42	-0.23	1.57
20533794	ENSG00000251778	snoRNA	ENSG00000251778	0.21	-0.1	1.25
20533450	ENSG00000238686	snoRNA	ENSG00000238686	0.28	-0.06	1.26
20534232	HBII-234	CDBox	HBII-234	0.38	-0.02	1.32
20533302	ENSG00000238463	snoRNA	ENSG00000238463	0.77	0	1.71
20533239	ENSG00000238349	snoRNA	ENSG00000238349	0.74	0	1.67
20533429	ENSG00000238652	snoRNA	ENSG00000238652	0.57	-0.21	1.71
20533842	ENSG00000251974	snoRNA	ENSG00000251974	0.48	-0.22	1.63
20533182	ENSG00000222588	snoRNA	ENSG00000222588	0.48	-0.22	1.63
20532868	ENSG00000201516	snoRNA	ENSG00000201516	0.54	-0.26	1.74
20533684	ENSG00000239041	snoRNA	ENSG00000239041	0.82	0.21	1.53
20532700	ACA5	HAcaBox	ACA5	0.65	0.37	1.22
20533390	ENSG00000238582	snoRNA	ENSG00000238582	0.47	0.02	1.37
20533363	ENSG00000238557	snoRNA	ENSG00000238557	0.8	-0.19	1.99
20533993	ENSG00000252572	snoRNA	ENSG00000252572	0.25	-0.12	1.29
20532703	ACA5c	HAcaBox	ACA5c	0.21	-0.07	1.22
20533319	ENSG00000238486	snoRNA	ENSG00000238486	1.37	-0.05	2.68
20533207	ENSG00000238314	snoRNA	ENSG00000238314	0.82	-0.22	2.06
20533065	ENSG00000212342	snoRNA	ENSG00000212342	0.56	-0.31	1.83
20533965	ENSG00000252447	snoRNA	ENSG00000252447	0.73	-0.2	1.9
20533683	ENSG00000239041	snoRNA	ENSG00000239041	1.26	0.21	2.06
20534043	ENSG00000252790	snoRNA	ENSG00000252790	0.55	0.21	1.26
20538163	U32B	CDBox	U32B	0.2	-0.33	1.45
20533722	ENSG00000239094	snoRNA	ENSG00000239094	0.19	-0.11	1.23
20533098	ENSG00000212490	snoRNA	ENSG00000212490	0.03	-0.26	1.22
20534031	ENSG00000252727	snoRNA	ENSG00000252727	0.26	-0.17	1.34
20538259	U83B	CDBox	U83B	6.6	6.16	1.35
20533036	ENSG00000212187	snoRNA	ENSG00000212187	1.17	-0.13	2.46
20533539	ENSG00000238816	snoRNA	ENSG00000238816	1.37	-0.05	2.68
20534289	HBII-52-44	CDBox	HBII-52-44	1.4	0.05	2.55
20532819	ENSG00000200891	snoRNA	ENSG00000200891	0.96	-0.14	2.15
20533071	ENSG00000212371	snoRNA	ENSG00000212371	1.27	0.16	2.16
20533556	ENSG00000238849	snoRNA	ENSG00000238849	0.83	-0.07	1.87
20533650	ENSG00000238991	snoRNA	ENSG00000238991	0.91	-0.16	2.1
20533272	ENSG00000238408	snoRNA	ENSG00000238408	0.76	-0.01	1.71
20532772	ENSG00000200042	snoRNA	ENSG00000200042	0.98	-0.03	2.01
20533586	ENSG00000238891	snoRNA	ENSG00000238891	0.77	0.11	1.58
20532779	ENSG00000200113	snoRNA	ENSG00000200113	0.77	0.09	1.6
20533291	ENSG00000238440	snoRNA	ENSG00000238440	0.69	-0.05	1.66
20532817	ENSG00000200801	snoRNA	ENSG00000200801	0.77	-0.02	1.73
20534024	ENSG00000252701	snoRNA	ENSG00000252701	0.58	-0.18	1.7
20533175	ENSG00000221719	snoRNA	ENSG00000221719	0.77	-0.02	1.73
20534023	ENSG00000252701	snoRNA	ENSG00000252701	0.6	-0.19	1.73
20533566	ENSG00000238858	snoRNA	ENSG00000238858	0.84	-0.02	1.82
20533748	ENSG00000239140	snoRNA	ENSG00000239140	0.49	-0.02	1.42
20534040	ENSG00000252777	snoRNA	ENSG00000252777	0.77	-0.24	2.01
20532583	14qII-15	CDBox	14qII-15	0.61	-0.02	1.55
20533435	ENSG00000238663	snoRNA	ENSG00000238663	0.69	-0.1	1.73
20534116	ENSG00000253092	snoRNA	ENSG00000253092	0.47	-0.09	1.47
20533557	ENSG00000238851	snoRNA	ENSG00000238851	0.26	-0.04	1.23
20538292	mgU6-47	CDBox	mgU6-47	0.77	0.26	1.43
20534021	ENSG00000252693	snoRNA	ENSG00000252693	0.19	-0.24	1.35
20538186	U45C	CDBox	U45C	0.43	0.17	1.2
20533029	ENSG00000212165	snoRNA	ENSG00000212165	0.38	0.03	1.27
20533141	ENSG00000221043	snoRNA	ENSG00000221043	0.34	0	1.26
20533382	ENSG00000238571	snoRNA	ENSG00000238571	0.74	-0.01	1.68
20534302	HBII-85-11	CDBox	HBII-85-11	0.23	-0.11	1.27
20532855	ENSG00000201393	snoRNA	ENSG00000201393	0.26	-0.25	1.43
20533395	ENSG00000238588	snoRNA	ENSG00000238588	0.15	-0.15	1.23
20532591	14qII-20	CDBox	14qII-20	0.15	-0.32	1.39
20534239	HBII-296A	CDBox	HBII-296A	0.39	-0.09	1.4
20533839	ENSG00000251949	snoRNA	ENSG00000251949	0.21	-0.18	1.31
20532988	ENSG00000207100	snoRNA	ENSG00000207100	1.36	-0.02	2.61
20534258	HBII-52-15	CDBox	HBII-52-15	1.77	0.13	3.11
20533732	ENSG00000239121	snoRNA	ENSG00000239121	1.54	0.11	2.68
20532613	14qII-7	CDBox	14qII-7	1.29	-0.02	2.48
20533731	ENSG00000239116	snoRNA	ENSG00000239116	1.13	0.15	1.97
20533662	ENSG00000239011	snoRNA	ENSG00000239011	1.1	-0.26	2.56
20533377	ENSG00000238568	snoRNA	ENSG00000238568	0.77	0.03	1.67
20533263	ENSG00000238390	snoRNA	ENSG00000238390	1.03	0.24	1.73
20533322	ENSG00000238492	snoRNA	ENSG00000238492	0.97	-0.03	2.01
20533196	ENSG00000238297	snoRNA	ENSG00000238297	0.82	-0.14	1.94
20533595	ENSG00000238901	snoRNA	ENSG00000238901	0.77	0.13	1.55
20532736	ENSG00000199405	snoRNA	ENSG00000199405	0.77	-0.24	2.01
20532605	14qII-2	CDBox	14qII-2	0.62	-0.24	1.82
20534277	HBII-52-34	CDBox	HBII-52-34	0.77	0.21	1.48
20534221	HBII-13	CDBox	HBII-13	0.77	0.06	1.64
20532923	ENSG00000202335	snoRNA	ENSG00000202335	0.77	-0.02	1.73
20533482	ENSG00000238733	snoRNA	ENSG00000238733	0.39	-0.21	1.52
20534222	HBII-13	CDBox	HBII-13	0.72	0.16	1.48
20533249	ENSG00000238368	snoRNA	ENSG00000238368	0.77	0.28	1.4
20533077	ENSG00000212383	snoRNA	ENSG00000212383	0.45	-0.12	1.48
20533199	ENSG00000238301	snoRNA	ENSG00000238301	0.73	-0.01	1.67
20533943	ENSG00000252356	snoRNA	ENSG00000252356	0.32	-0.06	1.3
20534119	ENSG00000261990	snoRNA	ENSG00000261990	0.1	-0.18	1.22
20533299	ENSG00000238459	snoRNA	ENSG00000238459	0.1	-0.18	1.22
20534047	ENSG00000252798	snoRNA	ENSG00000252798	0.31	-0.03	1.26
20533414	ENSG00000238624	snoRNA	ENSG00000238624	0.03	-0.37	1.32
20534092	ENSG00000253014	snoRNA	ENSG00000253014	0.25	-0.06	1.24
20534079	ENSG00000252946	snoRNA	ENSG00000252946	1.45	-0.06	2.84
20533567	ENSG00000238858	snoRNA	ENSG00000238858	1.36	-0.06	2.67
20533758	ENSG00000239154	snoRNA	ENSG00000239154	1.21	0.12	2.12
20533441	ENSG00000238674	snoRNA	ENSG00000238674	1.31	0.05	2.39
20533138	ENSG00000212626	snoRNA	ENSG00000212626	0.78	-0.15	1.91
20532911	ENSG00000202189	snoRNA	ENSG00000202189	1.11	-0.02	2.2
20533222	ENSG00000238334	snoRNA	ENSG00000238334	0.73	-0.24	1.96
20534196	ENSG00000268261	snoRNA	ENSG00000268261	1.11	0.23	1.85
20532662	ACA36	HAcaBox	ACA36	1.11	0.23	1.85
20533255	ENSG00000238377	snoRNA	ENSG00000238377	0.77	0.01	1.69
20533411	ENSG00000238618	snoRNA	ENSG00000238618	0.9	-0.23	2.19
20534060	ENSG00000252849	snoRNA	ENSG00000252849	0.61	-0.19	1.74
20533273	ENSG00000238409	snoRNA	ENSG00000238409	0.67	0.21	1.37
20532650	ACA31	HAcaBox	ACA31	1.14	0.19	1.93
20533558	ENSG00000238851	snoRNA	ENSG00000238851	0.25	-0.04	1.22
20532809	ENSG00000200652	snoRNA	ENSG00000200652	0.52	-0.2	1.64
20533568	ENSG00000238859	snoRNA	ENSG00000238859	0.25	-0.04	1.22
20533066	ENSG00000212342	snoRNA	ENSG00000212342	0.1	-0.42	1.44
20532584	14qII-16	CDBox	14qII-16	0.33	0.03	1.24
20533714	ENSG00000239084	snoRNA	ENSG00000239084	0.19	-0.11	1.23
20533328	ENSG00000238502	snoRNA	ENSG00000238502	0.15	-0.43	1.5
20538149	U23	HAcaBox	U23	0.12	-0.17	1.22
20532592	14qII-20	CDBox	14qII-20	0.11	-0.3	1.33
20534311	HBII-85-19	CDBox	HBII-85-19	0.04	-0.34	1.31
20534309	HBII-85-17	CDBox	HBII-85-17	0.04	-0.34	1.31
20538258	U83A	CDBox	U83A	4.07	3.11	1.95
20533663	ENSG00000239011	snoRNA	ENSG00000239011	1.2	-0.13	2.53
20533439	ENSG00000238670	snoRNA	ENSG00000238670	1.03	-0.06	2.14
20533442	ENSG00000238676	snoRNA	ENSG00000238676	0.79	-0.02	1.75
20533289	ENSG00000238438	snoRNA	ENSG00000238438	0.96	-0.03	1.99
20532934	ENSG00000202479	snoRNA	ENSG00000202479	0.58	-0.19	1.72
20533739	ENSG00000239130	snoRNA	ENSG00000239130	0.77	0.16	1.53
20534049	ENSG00000252799	snoRNA	ENSG00000252799	0.77	-0.04	1.76
20533950	ENSG00000252402	snoRNA	ENSG00000252402	0.77	-0.04	1.76
20533850	ENSG00000252009	snoRNA	ENSG00000252009	0.59	0.01	1.49
20532870	ENSG00000201541	snoRNA	ENSG00000201541	0.91	0.12	1.73
20532904	ENSG00000201957	snoRNA	ENSG00000201957	0.74	-0.03	1.7
20534274	HBII-52-31	CDBox	HBII-52-31	0.75	-0.08	1.77
20533103	ENSG00000212528	snoRNA	ENSG00000212528	0.62	-0.18	1.73
20533622	ENSG00000238947	snoRNA	ENSG00000238947	0.85	0.18	1.59
20533621	ENSG00000238947	snoRNA	ENSG00000238947	0.85	0.18	1.59
20533357	ENSG00000238545	snoRNA	ENSG00000238545	0.79	-0.06	1.8
20532885	ENSG00000201791	snoRNA	ENSG00000201791	0.77	-0.2	1.96
20532698	ACA59	HAcaBox	ACA59	0.77	0.21	1.48
20532697	ACA59B	HAcaBox	ACA59B	0.77	0.21	1.48
20532924	ENSG00000202335	snoRNA	ENSG00000202335	0.66	0	1.58
20533195	ENSG00000238296	snoRNA	ENSG00000238296	0.29	-0.34	1.55
20532838	ENSG00000201133	snoRNA	ENSG00000201133	0.34	-0.11	1.36
20533400	ENSG00000238596	snoRNA	ENSG00000238596	0.21	-0.07	1.21
20533640	ENSG00000238981	snoRNA	ENSG00000238981	0.77	0.03	1.67
20533865	ENSG00000252058	snoRNA	ENSG00000252058	0.77	-0.02	1.73
20533747	ENSG00000239140	snoRNA	ENSG00000239140	0.77	0.04	1.66
20533508	ENSG00000238767	snoRNA	ENSG00000238767	1.16	0.33	1.77
20534120	ENSG00000262064	snoRNA	ENSG00000262064	0.78	-0.08	1.82
20533919	ENSG00000252265	snoRNA	ENSG00000252265	0.78	-0.08	1.82
20533613	ENSG00000238935	snoRNA	ENSG00000238935	0.78	-0.08	1.82
20532660	ACA36B	HAcaBox	ACA36B	0.77	0.05	1.65
20532852	ENSG00000201376	snoRNA	ENSG00000201376	0.69	-0.02	1.64
20533657	ENSG00000239000	snoRNA	ENSG00000239000	0.65	-0.02	1.6
20534126	ENSG00000262698	snoRNA	ENSG00000262698	0.27	-0.24	1.43
20533333	ENSG00000238511	snoRNA	ENSG00000238511	0.27	-0.24	1.43
20533165	ENSG00000221496	snoRNA	ENSG00000221496	0.53	-0.03	1.47
20533910	ENSG00000252236	snoRNA	ENSG00000252236	0.48	-0.12	1.52
20533006	ENSG00000207274	snoRNA	ENSG00000207274	0.72	0.28	1.35
20532987	ENSG00000207098	snoRNA	ENSG00000207098	0.58	-0.02	1.52
20532827	ENSG00000200999	snoRNA	ENSG00000200999	0.81	0.37	1.36
20533704	ENSG00000239066	snoRNA	ENSG00000239066	0.12	-0.2	1.25
20534044	ENSG00000252792	snoRNA	ENSG00000252792	0.35	0.08	1.21
20533235	ENSG00000238345	snoRNA	ENSG00000238345	0.01	-0.3	1.24
20532949	ENSG00000206761	snoRNA	ENSG00000206761	0.28	-0.06	1.26
20533362	ENSG00000238556	snoRNA	ENSG00000238556	0.03	-0.36	1.31
20533202	ENSG00000238309	snoRNA	ENSG00000238309	0.01	-0.41	1.34
20534148	ENSG00000264351	snoRNA	ENSG00000264351	0.05	-0.23	1.21
20534121	ENSG00000262205	snoRNA	ENSG00000262205	0.05	-0.23	1.21
20533488	ENSG00000238740	snoRNA	ENSG00000238740	0.05	-0.23	1.21
20533295	ENSG00000238451	snoRNA	ENSG00000238451	0.05	-0.23	1.21
20533286	ENSG00000238436	snoRNA	ENSG00000238436	0.86	-0.12	1.96
20533946	ENSG00000252372	snoRNA	ENSG00000252372	0.98	-0.24	2.32
20533076	ENSG00000212380	snoRNA	ENSG00000212380	0.77	-0.02	1.73
20533675	ENSG00000239031	snoRNA	ENSG00000239031	0.77	-0.01	1.71
20532808	ENSG00000200652	snoRNA	ENSG00000200652	0.57	-0.1	1.59
20533168	ENSG00000221633	snoRNA	ENSG00000221633	0.32	-0.21	1.45
20532936	ENSG00000202498	snoRNA	ENSG00000202498	0.35	-0.18	1.43
20534295	HBII-52-7	CDBox	HBII-52-7	0.25	-0.11	1.29
20533581	ENSG00000238885	snoRNA	ENSG00000238885	0.22	-0.04	1.2
20538165	U34	CDBox	U34	8.81	8.43	1.3
20532989	ENSG00000207100	snoRNA	ENSG00000207100	0.74	-0.16	1.87
20532787	ENSG00000200237	snoRNA	ENSG00000200237	0.78	-0.18	1.95
20533787	ENSG00000251737	snoRNA	ENSG00000251737	0.84	0.14	1.62
20533023	ENSG00000212145	snoRNA	ENSG00000212145	0.66	-0.05	1.64
20534027	ENSG00000252719	snoRNA	ENSG00000252719	0.78	-0.13	1.87
20534281	HBII-52-37	CDBox	HBII-52-37	0.44	0.03	1.33
20532762	ENSG00000199894	snoRNA	ENSG00000199894	0.45	-0.16	1.52
20533311	ENSG00000238475	snoRNA	ENSG00000238475	0.25	0	1.2
20533863	ENSG00000252054	snoRNA	ENSG00000252054	0.04	-0.23	1.21
20532782	ENSG00000200191	snoRNA	ENSG00000200191	0.22	-0.05	1.21
20533629	ENSG00000238966	snoRNA	ENSG00000238966	0.18	-0.11	1.22
20533912	ENSG00000252238	snoRNA	ENSG00000252238	1.64	0.26	2.61
20532912	ENSG00000202216	snoRNA	ENSG00000202216	1.14	0.13	2.01
20538226	U70B	HAcaBox	U70B	0.65	-0.05	1.61
20533643	ENSG00000238983	snoRNA	ENSG00000238983	0.24	-0.23	1.39
20534280	HBII-52-37	CDBox	HBII-52-37	0.33	-0.04	1.29
20533686	ENSG00000239045	snoRNA	ENSG00000239045	1.1	0.03	2.1
20534073	ENSG00000252921	snoRNA	ENSG00000252921	0.41	0.05	1.28
20534240	HBII-296A	CDBox	HBII-296A	0.55	-0.24	1.72
20533044	ENSG00000212224	snoRNA	ENSG00000212224	0.21	-0.24	1.36
20533443	ENSG00000238676	snoRNA	ENSG00000238676	1.14	-0.01	2.22
20533926	ENSG00000252290	snoRNA	ENSG00000252290	1.2	-0.24	2.7
20533253	ENSG00000238375	snoRNA	ENSG00000238375	0.99	0.21	1.72
20532783	ENSG00000200206	snoRNA	ENSG00000200206	0.47	-0.13	1.52
20533895	ENSG00000252188	snoRNA	ENSG00000252188	0.19	-0.39	1.49
20532901	ENSG00000201898	snoRNA	ENSG00000201898	0.5	-0.29	1.72
20533262	ENSG00000238389	snoRNA	ENSG00000238389	0.27	0	1.21
20533774	ENSG00000239188	snoRNA	ENSG00000239188	0.27	-0.19	1.37
20533493	ENSG00000238747	snoRNA	ENSG00000238747	1.05	0.06	1.99
20533834	ENSG00000251938	snoRNA	ENSG00000251938	0.59	-0.01	1.52
20533757	ENSG00000239154	snoRNA	ENSG00000239154	1.32	0.42	1.87
20533211	ENSG00000238319	snoRNA	ENSG00000238319	0.53	-0.33	1.82
20533078	ENSG00000212391	snoRNA	ENSG00000212391	0.75	0.23	1.43
20532663	ACA37	HAcaBox	ACA37	0.69	-0.13	1.77
20533631	ENSG00000238969	snoRNA	ENSG00000238969	0.44	-0.1	1.46
20533818	ENSG00000251861	snoRNA	ENSG00000251861	0.38	-0.05	1.35
20534093	ENSG00000253014	snoRNA	ENSG00000253014	0.26	-0.01	1.21
20533954	ENSG00000252409	snoRNA	ENSG00000252409	1.55	0.07	2.78
20534009	ENSG00000252668	snoRNA	ENSG00000252668	1.46	-0.12	2.97
20534194	ENSG00000268145	snoRNA	ENSG00000268145	0.77	-0.07	1.78
20533963	ENSG00000252441	snoRNA	ENSG00000252441	0.77	-0.07	1.78
20533478	ENSG00000238724	snoRNA	ENSG00000238724	0.67	0.21	1.37
20533789	ENSG00000251744	snoRNA	ENSG00000251744	0.77	-0.05	1.76
20533163	ENSG00000221455	snoRNA	ENSG00000221455	0.54	-0.1	1.57
20534106	ENSG00000253060	snoRNA	ENSG00000253060	0.56	-0.08	1.56
20532752	ENSG00000199769	snoRNA	ENSG00000199769	0.62	-0.24	1.81
20533019	ENSG00000207516	snoRNA	ENSG00000207516	0.89	-0.09	1.97
20532919	ENSG00000202269	snoRNA	ENSG00000202269	0.6	-0.03	1.54
20533738	ENSG00000239130	snoRNA	ENSG00000239130	0.41	0.16	1.2
20538116	SNORD126	CDBox	SNORD126	0.77	0.37	1.32
20532629	ACA19	HAcaBox	ACA19	0.14	-0.69	1.78
20534321	HBII-85-26	CDBox	HBII-85-26	2.56	1.73	1.77
20534231	HBII-234	CDBox	HBII-234	0.18	-0.19	1.29
20532626	ACA16	HAcaBox	ACA16	0.95	0.48	1.39
20533174	ENSG00000221719	snoRNA	ENSG00000221719	1.08	-0.02	2.14
20533383	ENSG00000238572	snoRNA	ENSG00000238572	0.8	-0.03	1.78
20533611	ENSG00000238932	snoRNA	ENSG00000238932	1.13	-0.2	2.51
20533526	ENSG00000238800	snoRNA	ENSG00000238800	0.77	-0.19	1.95
20532753	ENSG00000199783	snoRNA	ENSG00000199783	0.77	-0.07	1.79
20538308	ENSG00000238498	snoRNA	ENSG00000238498	1.4	0.26	2.21
20533942	ENSG00000252356	snoRNA	ENSG00000252356	0.76	-0.03	1.73
20533119	ENSG00000212581	snoRNA	ENSG00000212581	0.68	-0.02	1.62
20532997	ENSG00000207171	snoRNA	ENSG00000207171	0.75	-0.05	1.74
20533655	ENSG00000238999	snoRNA	ENSG00000238999	0.65	-0.08	1.66
20533538	ENSG00000238815	snoRNA	ENSG00000238815	0.77	0.23	1.45
20532821	ENSG00000200897	snoRNA	ENSG00000200897	0.4	-0.09	1.4
20533584	ENSG00000238889	snoRNA	ENSG00000238889	0.33	-0.08	1.33
20533220	ENSG00000238329	snoRNA	ENSG00000238329	0.44	-0.15	1.5
20534249	HBII-436	CDBox	HBII-436	0.19	-0.12	1.23
20532645	ACA2b	HAcaBox	ACA2b	0.29	-0.49	1.72
20532978	ENSG00000207002	snoRNA	ENSG00000207002	0.31	0.05	1.2
20533277	ENSG00000238418	snoRNA	ENSG00000238418	0.18	-0.2	1.3
20533873	ENSG00000252109	snoRNA	ENSG00000252109	0.66	0.11	1.47
20532835	ENSG00000201042	snoRNA	ENSG00000201042	0.64	-0.06	1.63
20533904	ENSG00000252213	snoRNA	ENSG00000252213	0.87	0.12	1.68
20533248	ENSG00000238368	snoRNA	ENSG00000238368	0.74	0.18	1.47
20534055	ENSG00000252834	snoRNA	ENSG00000252834	0.53	-0.06	1.5
20533742	ENSG00000239134	snoRNA	ENSG00000239134	0.77	0.44	1.26
20534190	ENSG00000267818	snoRNA	ENSG00000267818	1.39	0.56	1.77
20533743	ENSG00000239134	snoRNA	ENSG00000239134	0.74	0.41	1.26
20533615	ENSG00000238938	snoRNA	ENSG00000238938	0.29	-0.01	1.23
20533359	ENSG00000238546	snoRNA	ENSG00000238546	0.27	-0.18	1.37
20533231	ENSG00000238342	snoRNA	ENSG00000238342	0.18	-0.12	1.23
20532822	ENSG00000200969	snoRNA	ENSG00000200969	-0.06	-0.43	1.3
20532654	ACA33	HAcaBox	ACA33	3.44	3.04	1.32
20533124	ENSG00000212590	snoRNA	ENSG00000212590	0.85	-0.15	2
20533578	ENSG00000238872	snoRNA	ENSG00000238872	0.91	-0.1	2.01
20534118	ENSG00000261955	snoRNA	ENSG00000261955	0.87	-0.25	2.17
20533998	ENSG00000252601	snoRNA	ENSG00000252601	0.87	-0.25	2.17
20533425	ENSG00000238645	snoRNA	ENSG00000238645	0.7	0.07	1.55
20534299	HBII-82B	CDBox	HBII-82B	0.76	0.2	1.48
20534293	HBII-52-5	CDBox	HBII-52-5	0.77	-0.08	1.8
20532767	ENSG00000199959	snoRNA	ENSG00000199959	0.48	-0.2	1.6
20533820	ENSG00000251863	snoRNA	ENSG00000251863	0.19	-0.1	1.22
20532995	ENSG00000207147	snoRNA	ENSG00000207147	0.34	-0.06	1.32
20533487	ENSG00000238739	snoRNA	ENSG00000238739	0.05	-0.29	1.27
20534250	HBII-437	CDBox	HBII-437	1.25	0.02	2.34
20533560	ENSG00000238853	snoRNA	ENSG00000238853	1.18	0.04	2.2
20533397	ENSG00000238592	snoRNA	ENSG00000238592	0.89	-0.04	1.9
20533793	ENSG00000251775	snoRNA	ENSG00000251775	0.77	-0.18	1.93
20533947	ENSG00000252380	snoRNA	ENSG00000252380	0.81	-0.09	1.86
20533583	ENSG00000238888	snoRNA	ENSG00000238888	0.7	-0.07	1.7
20533081	ENSG00000212411	snoRNA	ENSG00000212411	0.65	-0.23	1.84
20533638	ENSG00000238978	snoRNA	ENSG00000238978	0.51	0.02	1.4
20532789	ENSG00000200288	snoRNA	ENSG00000200288	0.32	-0.07	1.31
20533817	ENSG00000251860	snoRNA	ENSG00000251860	0.17	-0.11	1.22
20533364	ENSG00000238557	snoRNA	ENSG00000238557	0.77	-0.01	1.72
20534257	HBII-52-14	CDBox	HBII-52-14	0.06	-0.4	1.37
20533180	ENSG00000222345	snoRNA	ENSG00000222345	3.41	2.37	2.06
20538189	U46	CDBox	U46	3.81	2.77	2.06
20532826	ENSG00000200999	snoRNA	ENSG00000200999	1.65	0.25	2.64
20532615	14qII-8	CDBox	14qII-8	0.7	-0.18	1.84
20532786	ENSG00000200235	snoRNA	ENSG00000200235	1.03	0.04	1.99
20533531	ENSG00000238805	snoRNA	ENSG00000238805	0.87	0.09	1.72
20533799	ENSG00000251800	snoRNA	ENSG00000251800	0.35	-0.17	1.43
20533186	ENSG00000222937	snoRNA	ENSG00000222937	0.59	0.31	1.21
20538310	ENSG00000252299	snoRNA	ENSG00000252299	0.5	0.09	1.32
20533777	ENSG00000239193	snoRNA	ENSG00000239193	0.56	0.01	1.46
20533730	ENSG00000239114	snoRNA	ENSG00000239114	0.56	0.01	1.46
20533423	ENSG00000238639	snoRNA	ENSG00000238639	0.56	0.01	1.46
20533507	ENSG00000238767	snoRNA	ENSG00000238767	2.49	2.04	1.37
20533152	ENSG00000221164	snoRNA	ENSG00000221164	0.1	-0.24	1.27
20533672	ENSG00000239025	snoRNA	ENSG00000239025	0.07	-0.37	1.36
20532723	ENSG00000199196	snoRNA	ENSG00000199196	0.21	-0.23	1.36
20533198	ENSG00000238298	snoRNA	ENSG00000238298	1.29	0.63	1.59
20532937	ENSG00000202517	snoRNA	ENSG00000202517	0.77	-0.16	1.9
20533857	ENSG00000252040	snoRNA	ENSG00000252040	0.94	0.01	1.9
20533307	ENSG00000238472	snoRNA	ENSG00000238472	0.81	-0.09	1.87
20533476	ENSG00000238718	snoRNA	ENSG00000238718	0.86	-0.17	2.04
20533405	ENSG00000238608	snoRNA	ENSG00000238608	0.77	0.03	1.67
20533009	ENSG00000207407	snoRNA	ENSG00000207407	0.85	-0.16	2.01
20532836	ENSG00000201042	snoRNA	ENSG00000201042	0.71	0.01	1.63
20533500	ENSG00000238756	snoRNA	ENSG00000238756	0.72	-0.21	1.91
20533444	ENSG00000238679	snoRNA	ENSG00000238679	0.51	0.02	1.4
20533348	ENSG00000238533	snoRNA	ENSG00000238533	0.72	0.06	1.58
20533053	ENSG00000212277	snoRNA	ENSG00000212277	0.57	-0.3	1.82
20532784	ENSG00000200222	snoRNA	ENSG00000200222	0.57	-0.31	1.84
20534053	ENSG00000252829	snoRNA	ENSG00000252829	0.5	-0.01	1.43
20533408	ENSG00000238612	snoRNA	ENSG00000238612	0.56	-0.12	1.61
20538199	U50	CDBox	U50	7.56	7.11	1.37
20538161	U31	CDBox	U31	4.89	4.31	1.49
20533056	ENSG00000212284	snoRNA	ENSG00000212284	1.4	0.02	2.6
20533853	ENSG00000252016	snoRNA	ENSG00000252016	1.34	-0.21	2.94
20532785	ENSG00000200235	snoRNA	ENSG00000200235	1.22	0	2.33
20532614	14qII-8	CDBox	14qII-8	0.77	-0.15	1.9
20533034	ENSG00000212181	snoRNA	ENSG00000212181	0.77	-0.19	1.94
20533452	ENSG00000238687	snoRNA	ENSG00000238687	0.54	-0.02	1.48
20538277	U96b	CDBox	U96b	0.8	0.3	1.41
20533888	ENSG00000252154	snoRNA	ENSG00000252154	0.82	-0.09	1.88
20533205	ENSG00000238313	snoRNA	ENSG00000238313	0.56	-0.09	1.56
20533616	ENSG00000238939	snoRNA	ENSG00000238939	0.94	0.21	1.66
20534001	ENSG00000252609	snoRNA	ENSG00000252609	0.44	-0.26	1.62
20533047	ENSG00000212229	snoRNA	ENSG00000212229	0.14	-0.26	1.32
20533192	ENSG00000223294	snoRNA	ENSG00000223294	0.55	-0.24	1.73
20533594	ENSG00000238900	snoRNA	ENSG00000238900	0.36	-0.27	1.54
20532914	ENSG00000202231	snoRNA	ENSG00000202231	0.17	-0.27	1.36
20533082	ENSG00000212411	snoRNA	ENSG00000212411	0.11	-0.23	1.27
20533875	ENSG00000252112	snoRNA	ENSG00000252112	1.14	0.01	2.19
20533247	ENSG00000238361	snoRNA	ENSG00000238361	0.34	-0.21	1.46
20532778	ENSG00000200112	snoRNA	ENSG00000200112	0.72	-0.08	1.75
20533115	ENSG00000212565	snoRNA	ENSG00000212565	0.73	-0.02	1.69
20532956	ENSG00000206853	snoRNA	ENSG00000206853	0.45	-0.17	1.54
20532943	ENSG00000206647	snoRNA	ENSG00000206647	0.43	-0.09	1.44
20532972	ENSG00000206958	snoRNA	ENSG00000206958	0.27	-0.1	1.3
20533763	ENSG00000239159	snoRNA	ENSG00000239159	0.59	-0.23	1.76
20533923	ENSG00000252281	snoRNA	ENSG00000252281	0.51	0.07	1.36
20533992	ENSG00000252571	snoRNA	ENSG00000252571	0.46	0.17	1.22
20533886	ENSG00000252143	snoRNA	ENSG00000252143	0.46	0.17	1.22
20533854	ENSG00000252020	snoRNA	ENSG00000252020	0.46	0.17	1.22
20533391	ENSG00000238582	snoRNA	ENSG00000238582	0.35	-0.06	1.33
20533312	ENSG00000238480	snoRNA	ENSG00000238480	0.65	-0.07	1.65
20538108	SNORA84	HAcaBox	SNORA84	0.64	0.33	1.24
20533673	ENSG00000239026	snoRNA	ENSG00000239026	0.73	0.3	1.35
20532609	14qII-3	CDBox	14qII-3	0.48	0.09	1.31
20533961	ENSG00000252438	snoRNA	ENSG00000252438	0.17	-0.15	1.25
20533187	ENSG00000222966	snoRNA	ENSG00000222966	0.11	-0.33	1.36
20533215	ENSG00000238325	snoRNA	ENSG00000238325	0.15	-0.28	1.36
20534084	ENSG00000252989	snoRNA	ENSG00000252989	1.86	0.02	3.58
20533210	ENSG00000238318	snoRNA	ENSG00000238318	0.81	0.21	1.51
20533826	ENSG00000251901	snoRNA	ENSG00000251901	0.77	-0.11	1.84
20533710	ENSG00000239079	snoRNA	ENSG00000239079	0.77	0.01	1.69
20533033	ENSG00000212181	snoRNA	ENSG00000212181	0.62	-0.38	2.01
20533185	ENSG00000222666	snoRNA	ENSG00000222666	0.88	-0.15	2.04
20533823	ENSG00000251878	snoRNA	ENSG00000251878	0.51	-0.08	1.51
20533816	ENSG00000251858	snoRNA	ENSG00000251858	0.8	0.04	1.7
20533828	ENSG00000251911	snoRNA	ENSG00000251911	0.69	-0.18	1.83
20532891	ENSG00000201811	snoRNA	ENSG00000201811	0.77	-0.02	1.73
20533406	ENSG00000238611	snoRNA	ENSG00000238611	0.71	-0.08	1.73
20533573	ENSG00000238868	snoRNA	ENSG00000238868	0.49	-0.02	1.42
20538134	U14A	CDBox	U14A	0.96	-0.25	2.3
20533577	ENSG00000238872	snoRNA	ENSG00000238872	0.72	-0.18	1.86
20533768	ENSG00000239172	snoRNA	ENSG00000239172	0.59	0.12	1.39
20533626	ENSG00000238954	snoRNA	ENSG00000238954	0.59	0.12	1.39
20533471	ENSG00000238712	snoRNA	ENSG00000238712	0.59	0.12	1.39
20533504	ENSG00000238761	snoRNA	ENSG00000238761	0.5	0	1.41
20534308	HBII-85-16	CDBox	HBII-85-16	0.48	-0.02	1.42
20534035	ENSG00000252762	snoRNA	ENSG00000252762	0.57	-0.19	1.7
20533911	ENSG00000252236	snoRNA	ENSG00000252236	0.28	-0.31	1.5
20533509	ENSG00000238768	snoRNA	ENSG00000238768	0.1	-0.47	1.48
20534264	HBII-52-20	CDBox	HBII-52-20	0.34	-0.16	1.41
20533445	ENSG00000238683	snoRNA	ENSG00000238683	0.2	-0.07	1.21
20534192	ENSG00000268063	snoRNA	ENSG00000268063	0.25	-0.28	1.45
20534090	ENSG00000253009	snoRNA	ENSG00000253009	0.25	-0.28	1.45
20534132	ENSG00000263486	snoRNA	ENSG00000263486	0.88	-0.16	2.06
20533343	ENSG00000238526	snoRNA	ENSG00000238526	0.88	-0.16	2.06
20538324	U22	CDBox	U22	1.33	0.64	1.62
20533617	ENSG00000238940	snoRNA	ENSG00000238940	0.74	-0.17	1.88
20534319	HBII-85-26	CDBox	HBII-85-26	0.61	-0.13	1.67
20534318	HBII-85-25	CDBox	HBII-85-25	0.61	-0.13	1.67
20533601	ENSG00000238914	snoRNA	ENSG00000238914	0.69	0.05	1.56
20533140	ENSG00000221040	snoRNA	ENSG00000221040	1.28	0.13	2.21
20533852	ENSG00000252014	snoRNA	ENSG00000252014	0.62	0.07	1.47
20534113	ENSG00000253090	snoRNA	ENSG00000253090	0.27	-0.22	1.41
20534153	ENSG00000264997	snoRNA	ENSG00000264997	0.35	-0.21	1.47
20533864	ENSG00000252058	snoRNA	ENSG00000252058	0.31	-0.02	1.26
20533219	ENSG00000238328	snoRNA	ENSG00000238328	0.23	-0.21	1.36
20534000	ENSG00000252605	snoRNA	ENSG00000252605	0.22	-0.06	1.22
20533934	ENSG00000252314	snoRNA	ENSG00000252314	0.22	-0.06	1.22
20533856	ENSG00000252024	snoRNA	ENSG00000252024	0.22	-0.06	1.22
20533434	ENSG00000238662	snoRNA	ENSG00000238662	0.19	-0.16	1.27
20538125	U105	CDBox	U105	4.33	3.86	1.39
20534259	HBII-52-16	CDBox	HBII-52-16	1.15	-0.03	2.27
20533729	ENSG00000239111	snoRNA	ENSG00000239111	0.79	-0.22	2.01
20533157	ENSG00000221300	snoRNA	ENSG00000221300	0.77	-0.02	1.73
20533761	ENSG00000239157	snoRNA	ENSG00000239157	0.69	-0.01	1.63
20533481	ENSG00000238732	snoRNA	ENSG00000238732	0.67	0	1.59
20534268	HBII-52-23	CDBox	HBII-52-23	0.58	0.01	1.48
20533057	ENSG00000212293	snoRNA	ENSG00000212293	0.56	-0.22	1.72
20532791	ENSG00000200294	snoRNA	ENSG00000200294	0.67	0	1.6
20532975	ENSG00000206976	snoRNA	ENSG00000206976	0.33	-0.08	1.33
20533720	ENSG00000239093	snoRNA	ENSG00000239093	0.22	-0.05	1.2
20533861	ENSG00000252049	snoRNA	ENSG00000252049	0.01	-0.37	1.3
20533972	ENSG00000252476	snoRNA	ENSG00000252476	1.01	-0.03	2.06
20534095	ENSG00000253028	snoRNA	ENSG00000253028	0.98	-0.01	1.98
20533260	ENSG00000238388	snoRNA	ENSG00000238388	1.16	0.13	2.03
20533656	ENSG00000238999	snoRNA	ENSG00000238999	0.68	-0.21	1.86
20533935	ENSG00000252329	snoRNA	ENSG00000252329	0.77	-0.18	1.93
20533760	ENSG00000239157	snoRNA	ENSG00000239157	0.71	0.01	1.62
20533715	ENSG00000239084	snoRNA	ENSG00000239084	0.7	-0.4	2.14
20534267	HBII-52-23	CDBox	HBII-52-23	0.57	-0.02	1.51
20533240	ENSG00000238350	snoRNA	ENSG00000238350	0.55	-0.01	1.47
20533345	ENSG00000238528	snoRNA	ENSG00000238528	0.51	-0.05	1.47
20533620	ENSG00000238946	snoRNA	ENSG00000238946	0.19	-0.24	1.35
20533719	ENSG00000239091	snoRNA	ENSG00000239091	0.77	0.49	1.21
20532620	ACA12	HAcaBox	ACA12	0.27	-0.12	1.31
20533416	ENSG00000238625	snoRNA	ENSG00000238625	0.13	-0.18	1.24
20533113	ENSG00000212558	snoRNA	ENSG00000212558	1.27	-0.5	3.41
20533649	ENSG00000238988	snoRNA	ENSG00000238988	0.93	-0.02	1.93
20532965	ENSG00000206903	snoRNA	ENSG00000206903	1.01	0.02	1.99
20533917	ENSG00000252258	snoRNA	ENSG00000252258	0.8	0	1.75
20533137	ENSG00000212624	snoRNA	ENSG00000212624	0.88	0.22	1.58
20533016	ENSG00000207502	snoRNA	ENSG00000207502	0.98	-0.13	2.16
20534292	HBII-52-4	CDBox	HBII-52-4	0.8	0.15	1.57
20533297	ENSG00000238455	snoRNA	ENSG00000238455	0.77	-0.24	2.01
20532974	ENSG00000206961	snoRNA	ENSG00000206961	0.84	-0.24	2.11
20533118	ENSG00000212580	snoRNA	ENSG00000212580	0.84	-0.24	2.11
20538133	U14A	CDBox	U14A	0.99	-0.24	2.34
20534256	HBII-52-13	CDBox	HBII-52-13	0.77	0.01	1.7
20533991	ENSG00000252566	snoRNA	ENSG00000252566	0.75	-0.15	1.87
20533606	ENSG00000238922	snoRNA	ENSG00000238922	0.74	-0.02	1.7
20533602	ENSG00000238914	snoRNA	ENSG00000238914	0.78	-0.29	2.11
20533472	ENSG00000238714	snoRNA	ENSG00000238714	0.77	0.14	1.55
20533084	ENSG00000212415	snoRNA	ENSG00000212415	0.77	-0.21	1.98
20532998	ENSG00000207177	snoRNA	ENSG00000207177	0.77	-0.02	1.73
20532976	ENSG00000206977	snoRNA	ENSG00000206977	1.02	0.22	1.73
20533915	ENSG00000252249	snoRNA	ENSG00000252249	0.62	-0.18	1.73
20533860	ENSG00000252048	snoRNA	ENSG00000252048	0.84	0.01	1.78
20533589	ENSG00000238893	snoRNA	ENSG00000238893	0.74	0.11	1.54
20533306	ENSG00000238466	snoRNA	ENSG00000238466	0.77	0.07	1.62
20533762	ENSG00000239159	snoRNA	ENSG00000239159	0.73	-0.02	1.68
20532940	ENSG00000206603	snoRNA	ENSG00000206603	0.95	0.23	1.64
20532910	ENSG00000202183	snoRNA	ENSG00000202183	0.65	-0.01	1.59
20533733	ENSG00000239123	snoRNA	ENSG00000239123	0.61	-0.16	1.7
20533360	ENSG00000238549	snoRNA	ENSG00000238549	0.63	0.09	1.46
20533653	ENSG00000238995	snoRNA	ENSG00000238995	0.63	-0.24	1.82
20533037	ENSG00000212191	snoRNA	ENSG00000212191	0.49	-0.22	1.63
20532820	ENSG00000200897	snoRNA	ENSG00000200897	0.5	-0.09	1.5
20532795	ENSG00000200385	snoRNA	ENSG00000200385	0.38	-0.17	1.47
20534300	HBII-82	CDBox	HBII-82	0.31	-0.29	1.51
20534067	ENSG00000252883	snoRNA	ENSG00000252883	0.53	-0.07	1.51
20533548	ENSG00000238834	snoRNA	ENSG00000238834	0.36	-0.24	1.52
20533486	ENSG00000238739	snoRNA	ENSG00000238739	0.01	-0.31	1.25
20533779	ENSG00000251699	snoRNA	ENSG00000251699	0.19	-0.21	1.32
20534334	HBII-95	CDBox	HBII-95	1.86	1.42	1.36
20533027	ENSG00000212161	snoRNA	ENSG00000212161	0.08	-0.23	1.24
20534307	HBII-85-15	CDBox	HBII-85-15	0.04	-0.35	1.31
20534111	ENSG00000253076	snoRNA	ENSG00000253076	0.01	-0.25	1.2
20533744	ENSG00000239135	snoRNA	ENSG00000239135	0.01	-0.25	1.2
20533636	ENSG00000238974	snoRNA	ENSG00000238974	0.2	-0.09	1.22
20533896	ENSG00000252189	snoRNA	ENSG00000252189	-0.01	-0.33	1.24
20533717	ENSG00000239087	snoRNA	ENSG00000239087	0.11	-0.18	1.23
20534066	ENSG00000252878	snoRNA	ENSG00000252878	1.23	-0.02	2.39
20534030	ENSG00000252724	snoRNA	ENSG00000252724	1.23	-0.02	2.39
20533882	ENSG00000252133	snoRNA	ENSG00000252133	1.23	-0.02	2.39
20534122	ENSG00000262240	snoRNA	ENSG00000262240	1.35	0.26	2.13
20533769	ENSG00000239173	snoRNA	ENSG00000239173	1.35	0.26	2.13
20533713	ENSG00000239083	snoRNA	ENSG00000239083	1.35	0.26	2.13
20533206	ENSG00000238313	snoRNA	ENSG00000238313	0.69	-0.18	1.83
20533600	ENSG00000238910	snoRNA	ENSG00000238910	0.64	0.12	1.44
20533173	ENSG00000221711	snoRNA	ENSG00000221711	0.49	-0.22	1.63
20532925	ENSG00000202343	snoRNA	ENSG00000202343	0.17	-0.15	1.25
20532641	ACA28	HAcaBox	ACA28	0.13	-0.16	1.22
20533209	ENSG00000238316	snoRNA	ENSG00000238316	0.97	0.02	1.94
20533321	ENSG00000238491	snoRNA	ENSG00000238491	0.77	-0.23	2
20533982	ENSG00000252531	snoRNA	ENSG00000252531	1.2	0.07	2.2
20533330	ENSG00000238506	snoRNA	ENSG00000238506	0.82	0.1	1.66
20533317	ENSG00000238484	snoRNA	ENSG00000238484	0.76	-0.25	2.01
20533101	ENSG00000212517	snoRNA	ENSG00000212517	0.47	-0.23	1.63
20533682	ENSG00000239038	snoRNA	ENSG00000239038	0.65	-0.23	1.84
20538117	SNORD127	CDBox	SNORD127	1.4	0.44	1.95
20534054	ENSG00000252829	snoRNA	ENSG00000252829	0.5	-0.02	1.44
20533956	ENSG00000252427	snoRNA	ENSG00000252427	0.21	-0.33	1.45
20533708	ENSG00000239073	snoRNA	ENSG00000239073	0.01	-0.27	1.21
20533464	ENSG00000238699	snoRNA	ENSG00000238699	0.01	-0.43	1.35
20533902	ENSG00000252203	snoRNA	ENSG00000252203	0.13	-0.27	1.31
20532683	ACA48	HAcaBox	ACA48	4.05	3.71	1.27
20533251	ENSG00000238371	snoRNA	ENSG00000238371	0.51	0.18	1.26
20533550	ENSG00000238838	snoRNA	ENSG00000238838	1.04	0.25	1.73
20533477	ENSG00000238722	snoRNA	ENSG00000238722	0.93	-0.02	1.94
20533433	ENSG00000238661	snoRNA	ENSG00000238661	1.01	-0.05	2.08
20533221	ENSG00000238330	snoRNA	ENSG00000238330	0.86	-0.06	1.9
20534057	ENSG00000252840	snoRNA	ENSG00000252840	0.67	0.01	1.58
20533786	ENSG00000251735	snoRNA	ENSG00000251735	0.84	-0.37	2.3
20533693	ENSG00000239055	snoRNA	ENSG00000239055	1.07	0.18	1.85
20532638	ACA25	HAcaBox	ACA25	0.88	0.05	1.77
20534263	HBII-52-1	CDBox	HBII-52-1	0.77	-0.07	1.79
20533086	ENSG00000212422	snoRNA	ENSG00000212422	0.7	-0.27	1.96
20532667	ACA39	HAcaBox	ACA39	0.73	0.03	1.63
20533268	ENSG00000238401	snoRNA	ENSG00000238401	0.71	0.23	1.4
20533045	ENSG00000212224	snoRNA	ENSG00000212224	0.7	-0.22	1.9
20533641	ENSG00000238981	snoRNA	ENSG00000238981	0.46	-0.02	1.4
20534025	ENSG00000252706	snoRNA	ENSG00000252706	0.84	-0.02	1.82
20533188	ENSG00000223004	snoRNA	ENSG00000223004	0.7	-0.31	2.02
20533495	ENSG00000238748	snoRNA	ENSG00000238748	0.58	-0.22	1.74
20532699	ACA5	HAcaBox	ACA5	1.4	0.86	1.46
20533069	ENSG00000212363	snoRNA	ENSG00000212363	0.43	-0.23	1.58
20532596	14qII-24	CDBox	14qII-24	0.47	-0.18	1.58
20533637	ENSG00000238975	snoRNA	ENSG00000238975	0.4	-0.1	1.41
20533931	ENSG00000252298	snoRNA	ENSG00000252298	0.39	-0.04	1.35
20533242	ENSG00000238351	snoRNA	ENSG00000238351	0.18	-0.2	1.3
20533549	ENSG00000238834	snoRNA	ENSG00000238834	0.34	-0.22	1.47
20538168	U36A	CDBox	U36A	7.09	6.61	1.39
20534179	ENSG00000266284	snoRNA	ENSG00000266284	7.09	6.61	1.39
20532564	14qI-1	CDBox	14qI-1	1.33	-0.01	2.53
20533796	ENSG00000251793	snoRNA	ENSG00000251793	0.9	-0.06	1.95
20533340	ENSG00000238522	snoRNA	ENSG00000238522	1.02	0	2.03
20534010	ENSG00000252668	snoRNA	ENSG00000252668	0.81	-0.02	1.77
20534290	HBII-52-48	CDBox	HBII-52-48	0.78	-0.23	2.01
20533983	ENSG00000252536	snoRNA	ENSG00000252536	0.82	-0.09	1.88
20532957	ENSG00000206878	snoRNA	ENSG00000206878	0.78	-0.13	1.88
20533770	ENSG00000239176	snoRNA	ENSG00000239176	0.77	0.09	1.6
20532954	ENSG00000206849	snoRNA	ENSG00000206849	0.77	0.01	1.69
20532666	ACA39	HAcaBox	ACA39	0.82	0.04	1.72
20533930	ENSG00000252296	snoRNA	ENSG00000252296	0.49	-0.3	1.73
20534102	ENSG00000253049	snoRNA	ENSG00000253049	0.61	0.03	1.49
20533513	ENSG00000238771	snoRNA	ENSG00000238771	0.44	0	1.36
20533068	ENSG00000212363	snoRNA	ENSG00000212363	0.45	-0.24	1.61
20532842	ENSG00000201209	snoRNA	ENSG00000201209	0.18	-0.19	1.29
20533847	ENSG00000251992	snoRNA	ENSG00000251992	1.02	0.73	1.22
20534210	HBI-115	HAcaBox	HBI-115	0.8	0.36	1.36
20534218	HBII-108	CDBox	HBII-108	0.73	-0.07	1.74
20532955	ENSG00000206849	snoRNA	ENSG00000206849	0.77	0.08	1.61
20533280	ENSG00000238428	snoRNA	ENSG00000238428	0.75	0.01	1.67
20532749	ENSG00000199675	snoRNA	ENSG00000199675	0.49	-0.24	1.65
20532871	ENSG00000201542	snoRNA	ENSG00000201542	0.67	-0.14	1.75
20533102	ENSG00000212517	snoRNA	ENSG00000212517	0.22	-0.12	1.26
20534234	HBII-240	CDBox	HBII-240	0.21	-0.11	1.25
20538241	U71d	HAcaBox	U71d	3.84	2.59	2.38
20538188	U46	CDBox	U46	4.11	3.01	2.15
20533257	ENSG00000238384	snoRNA	ENSG00000238384	1.35	0.16	2.27
20538143	U18B	CDBox	U18B	1.26	-0.08	2.54
20533547	ENSG00000238832	snoRNA	ENSG00000238832	0.79	-0.13	1.9
20534123	ENSG00000262432	snoRNA	ENSG00000262432	0.77	0.02	1.69
20532622	ACA14a	HAcaBox	ACA14a	0.77	0.02	1.69
20533572	ENSG00000238865	snoRNA	ENSG00000238865	0.77	0.28	1.41
20533018	ENSG00000207503	snoRNA	ENSG00000207503	0.65	-0.18	1.78
20533671	ENSG00000239024	snoRNA	ENSG00000239024	0.77	0.21	1.47
20533765	ENSG00000239166	snoRNA	ENSG00000239166	0.37	-0.24	1.52
20532802	ENSG00000200496	snoRNA	ENSG00000200496	0.09	-0.44	1.44
20533918	ENSG00000252258	snoRNA	ENSG00000252258	0.64	0	1.56
20532776	ENSG00000200072	snoRNA	ENSG00000200072	0.77	-0.03	1.74
20532773	ENSG00000200051	snoRNA	ENSG00000200051	0.71	-0.05	1.68
20533879	ENSG00000252127	snoRNA	ENSG00000252127	0.93	-0.05	1.97
20533387	ENSG00000238577	snoRNA	ENSG00000238577	0.86	0.15	1.64
20533903	ENSG00000252204	snoRNA	ENSG00000252204	0.88	-0.11	1.99
20533756	ENSG00000239153	snoRNA	ENSG00000239153	0.44	-0.04	1.4
20533702	ENSG00000239065	snoRNA	ENSG00000239065	0.51	-0.19	1.63
20532731	ENSG00000199321	snoRNA	ENSG00000199321	0.29	-0.08	1.29
20533176	ENSG00000221750	snoRNA	ENSG00000221750	0.19	-0.39	1.49
20534065	ENSG00000252873	snoRNA	ENSG00000252873	0.1	-0.22	1.24
20532856	ENSG00000201398	snoRNA	ENSG00000201398	1.36	-0.26	3.08
20533346	ENSG00000238530	snoRNA	ENSG00000238530	0.89	-0.12	2.01
20533032	ENSG00000212175	snoRNA	ENSG00000212175	1.01	0	2.01
20534069	ENSG00000252888	snoRNA	ENSG00000252888	0.73	0.16	1.48
20533651	ENSG00000238992	snoRNA	ENSG00000238992	0.77	-0.37	2.2
20532761	ENSG00000199894	snoRNA	ENSG00000199894	0.62	0.06	1.47
20532725	ENSG00000199231	snoRNA	ENSG00000199231	0.62	0.06	1.47
20533049	ENSG00000212264	snoRNA	ENSG00000212264	0.66	-0.09	1.68
20533381	ENSG00000238571	snoRNA	ENSG00000238571	0.77	-0.1	1.83
20532730	ENSG00000199321	snoRNA	ENSG00000199321	0.28	-0.09	1.3
20532990	ENSG00000207109	snoRNA	ENSG00000207109	0.97	-0.04	2.01
20533900	ENSG00000252199	snoRNA	ENSG00000252199	0.88	-0.05	1.9
20533841	ENSG00000251967	snoRNA	ENSG00000251967	0.66	-0.52	2.27
20532979	ENSG00000207002	snoRNA	ENSG00000207002	1.04	0.15	1.86
20533753	ENSG00000239145	snoRNA	ENSG00000239145	0.78	-0.24	2.03
20533446	ENSG00000238683	snoRNA	ENSG00000238683	0.36	-0.05	1.33
20533087	ENSG00000212428	snoRNA	ENSG00000212428	0.62	-0.09	1.64
20533468	ENSG00000238703	snoRNA	ENSG00000238703	0.04	-0.34	1.3
20533447	ENSG00000238684	snoRNA	ENSG00000238684	0.04	-0.34	1.3
20533243	ENSG00000238352	snoRNA	ENSG00000238352	0.04	-0.34	1.3
20532858	ENSG00000201407	snoRNA	ENSG00000201407	0.92	0.02	1.86
20533146	ENSG00000221090	snoRNA	ENSG00000221090	0.78	-0.03	1.76
20533110	ENSG00000212551	snoRNA	ENSG00000212551	0.77	-0.26	2.04
20538230	U70E	HAcaBox	U70E	0.92	0	1.89
20533605	ENSG00000238920	snoRNA	ENSG00000238920	0.66	-0.14	1.74
20533331	ENSG00000238506	snoRNA	ENSG00000238506	0.63	-0.02	1.57
20532952	ENSG00000206780	snoRNA	ENSG00000206780	0.61	-0.24	1.79
20533490	ENSG00000238745	snoRNA	ENSG00000238745	1.15	0.18	1.96
20533193	ENSG00000238294	snoRNA	ENSG00000238294	0.01	-0.27	1.21
20532647	ACA3-2	HAcaBox	ACA3-2	3.02	2.19	1.78
20534096	ENSG00000253036	snoRNA	ENSG00000253036	0.96	0.03	1.89
20533889	ENSG00000252154	snoRNA	ENSG00000252154	0.77	-0.08	1.8
20532607	14qII-31	CDBox	14qII-31	0.92	-0.09	2.01
20532951	ENSG00000206780	snoRNA	ENSG00000206780	0.72	-0.2	1.89
20533604	ENSG00000238920	snoRNA	ENSG00000238920	0.66	-0.13	1.73
20533448	ENSG00000238685	snoRNA	ENSG00000238685	0.33	-0.1	1.34
20534325	HBII-85-2	CDBox	HBII-85-2	0.57	0.02	1.46
20533375	ENSG00000238567	snoRNA	ENSG00000238567	0.24	-0.3	1.46
20533164	ENSG00000221461	snoRNA	ENSG00000221461	0.33	-0.01	1.27
20533562	ENSG00000238855	snoRNA	ENSG00000238855	1.61	0.25	2.56
20533197	ENSG00000238298	snoRNA	ENSG00000238298	0.89	0.53	1.29
20533279	ENSG00000238425	snoRNA	ENSG00000238425	0.77	-0.23	2.01
20533007	ENSG00000207299	snoRNA	ENSG00000207299	0.77	-0.23	2
20533707	ENSG00000239072	snoRNA	ENSG00000239072	1.14	-0.05	2.29
20533574	ENSG00000238869	snoRNA	ENSG00000238869	0.85	-0.06	1.88
20533083	ENSG00000212414	snoRNA	ENSG00000212414	0.51	-0.04	1.46
20534107	ENSG00000253065	snoRNA	ENSG00000253065	0.37	-0.05	1.34
20533706	ENSG00000239068	snoRNA	ENSG00000239068	0.24	-0.2	1.36
20533496	ENSG00000238748	snoRNA	ENSG00000238748	0.12	-0.24	1.28
20533494	ENSG00000238747	snoRNA	ENSG00000238747	1.01	-0.04	2.07
20533347	ENSG00000238530	snoRNA	ENSG00000238530	0.77	-0.12	1.85
20533868	ENSG00000252078	snoRNA	ENSG00000252078	0.81	-0.09	1.87
20533734	ENSG00000239125	snoRNA	ENSG00000239125	0.54	0.11	1.35
20532913	ENSG00000202216	snoRNA	ENSG00000202216	0.77	0.02	1.68
20534068	ENSG00000252883	snoRNA	ENSG00000252883	0.53	-0.12	1.56
20533575	ENSG00000238869	snoRNA	ENSG00000238869	0.57	0.1	1.38
20534266	HBII-52-22	CDBox	HBII-52-22	0.4	-0.22	1.54
20534050	ENSG00000252800	snoRNA	ENSG00000252800	0.28	-0.34	1.53
20538178	U42B	CDBox	U42B	0.77	0.37	1.32
20532619	ACA12	HAcaBox	ACA12	0.05	-0.23	1.22
20532857	ENSG00000201398	snoRNA	ENSG00000201398	1.25	-0.3	2.92
20533585	ENSG00000238889	snoRNA	ENSG00000238889	0.81	-0.19	2
20532861	ENSG00000201448	snoRNA	ENSG00000201448	0.93	-0.3	2.34
20533361	ENSG00000238552	snoRNA	ENSG00000238552	0.79	-0.13	1.9
20533806	ENSG00000251824	snoRNA	ENSG00000251824	0.62	0.05	1.48
20533680	ENSG00000239035	snoRNA	ENSG00000239035	0.86	0.23	1.54
20532775	ENSG00000200063	snoRNA	ENSG00000200063	0.22	-0.22	1.36
20533592	ENSG00000238899	snoRNA	ENSG00000238899	0.03	-0.27	1.23
20533355	ENSG00000238543	snoRNA	ENSG00000238543	0.77	0.05	1.64
20532713	ACA67B	HAcaBox	ACA67B	0.91	-0.02	1.9
20532816	ENSG00000200753	snoRNA	ENSG00000200753	0.6	-0.31	1.88
20532875	ENSG00000201660	snoRNA	ENSG00000201660	0.34	-0.1	1.36
20533933	ENSG00000252305	snoRNA	ENSG00000252305	0.34	-0.2	1.45
20533881	ENSG00000252129	snoRNA	ENSG00000252129	0.34	-0.2	1.45
20532648	ACA3-2	HAcaBox	ACA3-2	5.44	4.97	1.38
20532981	ENSG00000207027	snoRNA	ENSG00000207027	0.77	0.01	1.7
20533426	ENSG00000238646	snoRNA	ENSG00000238646	0.52	-0.22	1.66
20532755	ENSG00000199815	snoRNA	ENSG00000199815	0.74	-0.06	1.73
20532610	14qII-4	CDBox	14qII-4	0.75	0.13	1.54
20532815	ENSG00000200733	snoRNA	ENSG00000200733	0.55	-0.19	1.66
20533885	ENSG00000252140	snoRNA	ENSG00000252140	0.77	0.06	1.64
20533805	ENSG00000251822	snoRNA	ENSG00000251822	0.28	-0.18	1.37
20533483	ENSG00000238734	snoRNA	ENSG00000238734	0.49	0.14	1.27
20532851	ENSG00000201368	snoRNA	ENSG00000201368	0.04	-0.39	1.34
20534013	ENSG00000252677	snoRNA	ENSG00000252677	0.61	-0.02	1.55
20532813	ENSG00000200706	snoRNA	ENSG00000200706	0.58	-0.14	1.65
20533978	ENSG00000252525	snoRNA	ENSG00000252525	0.84	-0.02	1.82
20533784	ENSG00000251721	snoRNA	ENSG00000251721	1.04	-0.14	2.26
20532769	ENSG00000199977	snoRNA	ENSG00000199977	0.37	0	1.29
20533085	ENSG00000212421	snoRNA	ENSG00000212421	0.67	0.14	1.45
20534332	HBII-85-9	CDBox	HBII-85-9	1.4	-0.07	2.77
20534326	HBII-85-3	CDBox	HBII-85-3	1.4	-0.07	2.77
20533523	ENSG00000238796	snoRNA	ENSG00000238796	0.47	0.14	1.26
20532807	ENSG00000200620	snoRNA	ENSG00000200620	0.47	-0.16	1.55
20533121	ENSG00000212587	snoRNA	ENSG00000212587	0.45	-0.03	1.4
20533325	ENSG00000238501	snoRNA	ENSG00000238501	0.15	-0.13	1.22
20534304	HBII-85-12	CDBox	HBII-85-12	0.81	-0.43	2.37
20533183	ENSG00000222588	snoRNA	ENSG00000222588	0.76	-0.03	1.73
20534063	ENSG00000252868	snoRNA	ENSG00000252868	0.58	-0.03	1.53
20534202	ENSG00000268911	snoRNA	ENSG00000268911	0.66	-0.19	1.8
20533132	ENSG00000212611	snoRNA	ENSG00000212611	0.66	-0.19	1.8
20533892	ENSG00000252170	snoRNA	ENSG00000252170	0.42	-0.09	1.43
20532828	ENSG00000201003	snoRNA	ENSG00000201003	0.34	-0.06	1.33
20533967	ENSG00000252458	snoRNA	ENSG00000252458	0.13	-0.31	1.36
20533365	ENSG00000238559	snoRNA	ENSG00000238559	0.14	-0.13	1.2
20538158	U29	CDBox	U29	10.3	10.03	1.2
20538155	U27	CDBox	U27	5.74	4.79	1.94
20533212	ENSG00000238319	snoRNA	ENSG00000238319	1.38	-0.39	3.41
20532860	ENSG00000201448	snoRNA	ENSG00000201448	1.12	-0.32	2.71
20533107	ENSG00000212533	snoRNA	ENSG00000212533	2.38	0.67	3.28
20533091	ENSG00000212440	snoRNA	ENSG00000212440	2.38	0.67	3.28
20533089	ENSG00000212432	snoRNA	ENSG00000212432	2.38	0.67	3.28
20534330	HBII-85-7	CDBox	HBII-85-7	1.29	-0.15	2.72
20534328	HBII-85-5	CDBox	HBII-85-5	1.29	-0.15	2.72
20532812	ENSG00000200693	snoRNA	ENSG00000200693	0.77	0.13	1.56
20533609	ENSG00000238929	snoRNA	ENSG00000238929	0.64	0.32	1.25
20533386	ENSG00000238576	snoRNA	ENSG00000238576	0.58	0.06	1.43
20532770	ENSG00000200026	snoRNA	ENSG00000200026	0.46	-0.01	1.38
20538126	U106	CDBox	U106	0.94	0.2	1.67
20533088	ENSG00000212428	snoRNA	ENSG00000212428	0.36	-0.13	1.4
20533374	ENSG00000238567	snoRNA	ENSG00000238567	0.1	-0.26	1.29
20533432	ENSG00000238657	snoRNA	ENSG00000238657	0.87	0.07	1.73
20533838	ENSG00000251944	snoRNA	ENSG00000251944	0.77	-0.07	1.8
20538227	U70C	HAcaBox	U70C	0.9	0.11	1.73
20534081	ENSG00000252969	snoRNA	ENSG00000252969	1.07	-0.03	2.14
20533470	ENSG00000238708	snoRNA	ENSG00000238708	0.6	-0.23	1.78
20534087	ENSG00000252993	snoRNA	ENSG00000252993	0.71	-0.08	1.73
20534284	HBII-52-3	CDBox	HBII-52-3	0.76	-0.1	1.81
20538164	U33	CDBox	U33	9.93	9.59	1.27
20533417	ENSG00000238626	snoRNA	ENSG00000238626	1.21	-0.2	2.65
20533723	ENSG00000239095	snoRNA	ENSG00000239095	1.4	-0.16	2.94
20533208	ENSG00000238316	snoRNA	ENSG00000238316	1.27	0.29	1.97
20534072	ENSG00000252920	snoRNA	ENSG00000252920	1.15	0.18	1.95
20532833	ENSG00000201036	snoRNA	ENSG00000201036	1.66	0.24	2.68
20533545	ENSG00000238824	snoRNA	ENSG00000238824	1.12	-0.21	2.52
20533501	ENSG00000238756	snoRNA	ENSG00000238756	0.97	-0.23	2.3
20533149	ENSG00000221139	snoRNA	ENSG00000221139	0.93	-0.06	1.99
20533981	ENSG00000252529	snoRNA	ENSG00000252529	0.63	-0.12	1.68
20532729	ENSG00000199282	snoRNA	ENSG00000199282	0.73	0.19	1.45
20533342	ENSG00000238525	snoRNA	ENSG00000238525	0.77	0.05	1.64
20533938	ENSG00000252349	snoRNA	ENSG00000252349	1.37	0.48	1.87
20532738	ENSG00000199411	snoRNA	ENSG00000199411	0.89	0.15	1.67
20533635	ENSG00000238972	snoRNA	ENSG00000238972	0.63	-0.16	1.73
20533634	ENSG00000238972	snoRNA	ENSG00000238972	0.63	-0.16	1.73
20532814	ENSG00000200706	snoRNA	ENSG00000200706	0.6	0.05	1.47
20533546	ENSG00000238824	snoRNA	ENSG00000238824	0.85	-0.35	2.3
20533498	ENSG00000238753	snoRNA	ENSG00000238753	0.66	-0.32	1.97
20534098	ENSG00000253042	snoRNA	ENSG00000253042	0.77	0.22	1.47
20534137	ENSG00000263695	snoRNA	ENSG00000263695	0.52	-0.04	1.47
20534062	ENSG00000252853	snoRNA	ENSG00000252853	0.52	-0.04	1.47
20533389	ENSG00000238581	snoRNA	ENSG00000238581	0.88	0.31	1.49
20533148	ENSG00000221125	snoRNA	ENSG00000221125	0.62	-0.27	1.86
20538221	U66	HAcaBox	U66	0.9	0.56	1.27
20533460	ENSG00000238695	snoRNA	ENSG00000238695	0.77	0.03	1.67
20533334	ENSG00000238513	snoRNA	ENSG00000238513	0.45	-0.23	1.6
20534212	HBI-43	CDBox	HBI-43	0.5	-0.15	1.57
20532927	ENSG00000202377	snoRNA	ENSG00000202377	0.59	-0.02	1.53
20533058	ENSG00000212295	snoRNA	ENSG00000212295	0.23	-0.49	1.65
20532874	ENSG00000201619	snoRNA	ENSG00000201619	1.38	0.3	2.11
20533093	ENSG00000212455	snoRNA	ENSG00000212455	0.87	0.15	1.64
20532716	ACA68	HAcaBox	ACA68	1.08	0.14	1.92
20533074	ENSG00000212378	snoRNA	ENSG00000212378	0.77	-0.05	1.76
20533590	ENSG00000238895	snoRNA	ENSG00000238895	0.06	-0.2	1.2
20533431	ENSG00000238656	snoRNA	ENSG00000238656	0.08	-0.2	1.21
20532686	ACA4	HAcaBox	ACA4	3.48	2.59	1.85
20538183	U45A	CDBox	U45A	-0.04	-0.38	1.27
20533977	ENSG00000252517	snoRNA	ENSG00000252517	0.91	-0.17	2.11
20534291	HBII-52-48	CDBox	HBII-52-48	0.78	-0.23	2.01
20533109	ENSG00000212539	snoRNA	ENSG00000212539	0.61	-0.12	1.66
20533436	ENSG00000238665	snoRNA	ENSG00000238665	0.69	-0.09	1.72
20533075	ENSG00000212378	snoRNA	ENSG00000212378	0.27	-0.17	1.36
20532601	14qII-27	CDBox	14qII-27	0.15	-0.24	1.31
20532717	ACA68	HAcaBox	ACA68	1.14	0.14	1.99
20532790	ENSG00000200294	snoRNA	ENSG00000200294	0.68	0.02	1.58
20533658	ENSG00000239005	snoRNA	ENSG00000239005	0.69	0.21	1.39
20534108	ENSG00000253067	snoRNA	ENSG00000253067	1.4	-0.02	2.68
20533265	ENSG00000238395	snoRNA	ENSG00000238395	0.77	0.04	1.66
20533909	ENSG00000252230	snoRNA	ENSG00000252230	0.83	-0.18	2.01
20534041	ENSG00000252778	snoRNA	ENSG00000252778	0.8	0.01	1.73
20534115	ENSG00000253091	snoRNA	ENSG00000253091	0.96	-0.02	1.97
20533108	ENSG00000212538	snoRNA	ENSG00000212538	0.69	-0.02	1.63
20533503	ENSG00000238761	snoRNA	ENSG00000238761	0.71	0.01	1.63
20533553	ENSG00000238841	snoRNA	ENSG00000238841	0.4	0.08	1.25
20538159	U30	CDBox	U30	8.35	7.62	1.67
20532873	ENSG00000201619	snoRNA	ENSG00000201619	2.64	1.58	2.09
20533224	ENSG00000238336	snoRNA	ENSG00000238336	1.86	0.12	3.34
20533259	ENSG00000238388	snoRNA	ENSG00000238388	1.43	0.38	2.06
20534278	HBII-52-35	CDBox	HBII-52-35	1.38	0.21	2.24
20533031	ENSG00000212168	snoRNA	ENSG00000212168	0.91	-0.24	2.23
20532796	ENSG00000200398	snoRNA	ENSG00000200398	0.89	0.06	1.77
20532742	ENSG00000199474	snoRNA	ENSG00000199474	0.47	-0.12	1.5
20532830	ENSG00000201009	snoRNA	ENSG00000201009	0.64	-0.01	1.57
20533335	ENSG00000238514	snoRNA	ENSG00000238514	0.51	0.21	1.23
20533156	ENSG00000221300	snoRNA	ENSG00000221300	0.35	-0.18	1.45
20533985	ENSG00000252543	snoRNA	ENSG00000252543	0.77	-0.26	2.04
20533341	ENSG00000238525	snoRNA	ENSG00000238525	0.78	-0.02	1.74
20533048	ENSG00000212249	snoRNA	ENSG00000212249	0.68	0.23	1.36
20533897	ENSG00000252190	snoRNA	ENSG00000252190	0.9	-0.24	2.2
20532633	ACA21	HAcaBox	ACA21	0.95	0.37	1.49
20538177	U42A	CDBox	U42A	10.4	9.61	1.72
20533145	ENSG00000221083	snoRNA	ENSG00000221083	0.69	-0.01	1.62
20532845	ENSG00000201245	snoRNA	ENSG00000201245	0.79	-0.27	2.08
20532771	ENSG00000200026	snoRNA	ENSG00000200026	0.77	-0.1	1.82
20533506	ENSG00000238764	snoRNA	ENSG00000238764	0.06	-0.21	1.2
20533790	ENSG00000251749	snoRNA	ENSG00000251749	0.25	-0.02	1.2
20532832	ENSG00000201025	snoRNA	ENSG00000201025	0.58	0.05	1.44
20533368	ENSG00000238564	snoRNA	ENSG00000238564	0.48	-0.02	1.41
20533162	ENSG00000221400	snoRNA	ENSG00000221400	0.19	-0.16	1.27
20538112	SNORD121B	CDBox	SNORD121B	4.88	4.33	1.46
20534287	HBII-52-42	CDBox	HBII-52-42	0.09	-0.17	1.2
20532627	ACA17	HAcaBox	ACA17	1.74	0.64	2.15
20533535	ENSG00000238809	snoRNA	ENSG00000238809	1.03	-0.07	2.14
20533274	ENSG00000238410	snoRNA	ENSG00000238410	0.87	-0.04	1.88
20533369	ENSG00000238564	snoRNA	ENSG00000238564	0.48	-0.02	1.41
20538162	U32A	CDBox	U32A	7.38	6.65	1.66
20538154	U27	CDBox	U27	5.75	4.78	1.96
20533696	ENSG00000239059	snoRNA	ENSG00000239059	1.03	0.16	1.83
20533100	ENSG00000212511	snoRNA	ENSG00000212511	0.83	-0.15	1.98
20532844	ENSG00000201245	snoRNA	ENSG00000201245	0.73	-0.21	1.92
20538205	U56	CDBox	U56	8.17	7.13	2.06
20538153	U26	CDBox	U26	7.29	6.51	1.71
20532862	ENSG00000201465	snoRNA	ENSG00000201465	1.39	0	2.63
20533453	ENSG00000238688	snoRNA	ENSG00000238688	0.6	-0.41	2.01
20533090	ENSG00000212434	snoRNA	ENSG00000212434	0.89	-0.15	2.06
20533971	ENSG00000252473	snoRNA	ENSG00000252473	0.42	0.16	1.2
20533948	ENSG00000252388	snoRNA	ENSG00000252388	0.45	-0.2	1.57
20532743	ENSG00000199474	snoRNA	ENSG00000199474	0.63	-0.18	1.75
20533697	ENSG00000239059	snoRNA	ENSG00000239059	1.06	0.19	1.83
20533458	ENSG00000238693	snoRNA	ENSG00000238693	0.26	-0.01	1.21
20532566	14qI-2	CDBox	14qI-2	0.3	-0.18	1.39
20533862	ENSG00000252050	snoRNA	ENSG00000252050	0.44	-0.2	1.56
20533659	ENSG00000239005	snoRNA	ENSG00000239005	0.77	0.4	1.29
20538111	SNORD121B	CDBox	SNORD121B	4.82	4.08	1.67
20533883	ENSG00000252136	snoRNA	ENSG00000252136	0.06	-0.24	1.23
20533515	ENSG00000238775	snoRNA	ENSG00000238775	0.99	0.04	1.94
20534247	HBII-420	CDBox	HBII-420	3.94	3.09	1.81
20533017	ENSG00000207502	snoRNA	ENSG00000207502	0.32	0.06	1.2
20532792	ENSG00000200318	snoRNA	ENSG00000200318	1.12	0.16	1.95
20533228	ENSG00000238339	snoRNA	ENSG00000238339	0.8	-0.06	1.81
20532600	14qII-27	CDBox	14qII-27	0.32	-0.06	1.3
20532848	ENSG00000201329	snoRNA	ENSG00000201329	-0.04	-0.3	1.2
20533869	ENSG00000252083	snoRNA	ENSG00000252083	0.86	-0.16	2.03
20533679	ENSG00000239034	snoRNA	ENSG00000239034	0.48	-0.19	1.59
20534337	HBII-99	CDBox	HBII-99	5.05	3.34	3.27
20533522	ENSG00000238796	snoRNA	ENSG00000238796	0.97	0.07	1.87
20532672	ACA42	HAcaBox	ACA42	2.49	1.38	2.17
20534265	HBII-52-21	CDBox	HBII-52-21	0.77	0.02	1.68
20533485	ENSG00000238736	snoRNA	ENSG00000238736	0.77	0.13	1.55
20534336	HBII-99B	CDBox	HBII-99B	2.29	-0.09	5.19
20534283	HBII-52-39	CDBox	HBII-52-39	1	-0.04	2.05
20533858	ENSG00000252040	snoRNA	ENSG00000252040	1.23	0.21	2.02
20538207	U57	CDBox	U57	9.34	8.21	2.18
20533385	ENSG00000238575	snoRNA	ENSG00000238575	0.28	-0.15	1.34
20533420	ENSG00000238629	snoRNA	ENSG00000238629	0.57	0.07	1.42
20534331	HBII-85-8	CDBox	HBII-85-8	1.54	0.62	1.89
20533822	ENSG00000251866	snoRNA	ENSG00000251866	1.06	0.05	2.01
20533821	ENSG00000251866	snoRNA	ENSG00000251866	1.09	0.08	2.03
20533772	ENSG00000239186	snoRNA	ENSG00000239186	0.74	-0.12	1.82
20533046	ENSG00000212228	snoRNA	ENSG00000212228	0.77	0.3	1.39
20533159	ENSG00000221345	snoRNA	ENSG00000221345	0.69	0.13	1.47
20534125	ENSG00000262620	snoRNA	ENSG00000262620	0.73	0.18	1.46
20533041	ENSG00000212211	snoRNA	ENSG00000212211	0.73	0.18	1.46
20533969	ENSG00000252461	snoRNA	ENSG00000252461	0.72	-0.09	1.75
20533139	ENSG00000220986	snoRNA	ENSG00000220986	0.72	-0.33	2.07
20533970	ENSG00000252461	snoRNA	ENSG00000252461	0.63	0.05	1.49
20538300	mgh28S-2411	CDBox	mgh28S-2411	10	9.35	1.56
20533388	ENSG00000238579	snoRNA	ENSG00000238579	0.77	0	1.7
20538206	U56	CDBox	U56	7.61	6.77	1.79
20532831	ENSG00000201009	snoRNA	ENSG00000201009	0.89	0.21	1.6
20538129	U108	HAcaBox	U108	0.59	0.24	1.28
20538242	U71d	HAcaBox	U71d	3.04	2.73	1.24
20533878	ENSG00000252122	snoRNA	ENSG00000252122	0.87	0.09	1.72
20533960	ENSG00000252435	snoRNA	ENSG00000252435	0.36	-0.02	1.3
20532661	ACA36B	HAcaBox	ACA36B	0.77	-0.16	1.91
20532669	ACA40	HAcaBox	ACA40	4.76	4.08	1.61
20533234	ENSG00000238343	snoRNA	ENSG00000238343	1.1	0.12	1.97
20533392	ENSG00000238583	snoRNA	ENSG00000238583	0.78	-0.02	1.74
20533893	ENSG00000252170	snoRNA	ENSG00000252170	0.59	0.08	1.43
20533010	ENSG00000207410	snoRNA	ENSG00000207410	0.52	0.18	1.26
20532818	ENSG00000200879	snoRNA	ENSG00000200879	5.89	4.92	1.97
20533759	ENSG00000239155	snoRNA	ENSG00000239155	0.64	0.2	1.36
20533275	ENSG00000238414	snoRNA	ENSG00000238414	0.89	-0.06	1.93
20533011	ENSG00000207419	snoRNA	ENSG00000207419	1.4	-0.02	2.68
20534253	HBII-52-10	CDBox	HBII-52-10	1.86	-0.1	3.89
20533233	ENSG00000238343	snoRNA	ENSG00000238343	1.07	0.02	2.06
20534323	HBII-85-28	CDBox	HBII-85-28	0.85	-0.06	1.89
20533685	ENSG00000239044	snoRNA	ENSG00000239044	0.77	-0.11	1.84
20533054	ENSG00000212278	snoRNA	ENSG00000212278	0.64	-0.08	1.65
20532915	ENSG00000202233	snoRNA	ENSG00000202233	0.57	-0.1	1.59
20533002	ENSG00000207215	snoRNA	ENSG00000207215	0.27	-0.3	1.48
20534252	HBII-438B	CDBox	HBII-438B	0.12	-0.19	1.24
20534251	HBII-438A	CDBox	HBII-438A	0.12	-0.19	1.24
20538127	U107	HAcaBox	U107	1.19	0.61	1.5
20533104	ENSG00000212529	snoRNA	ENSG00000212529	0.26	-0.22	1.39
20533160	ENSG00000221376	snoRNA	ENSG00000221376	0.26	-0.23	1.41
20538296	mgU6-53	CDBox	mgU6-53	2.13	0.79	2.54
20533676	ENSG00000239033	snoRNA	ENSG00000239033	0.77	-0.08	1.8
20532688	ACA51	HAcaBox	ACA51	2.26	0.87	2.61
20533035	ENSG00000212182	snoRNA	ENSG00000212182	0.31	-0.22	1.44
20532930	ENSG00000202434	snoRNA	ENSG00000202434	0.26	-0.33	1.5
20533099	ENSG00000212502	snoRNA	ENSG00000212502	1.06	-0.07	2.2
20533914	ENSG00000252241	snoRNA	ENSG00000252241	1.08	-0.19	2.4
20533677	ENSG00000239033	snoRNA	ENSG00000239033	0.77	-0.06	1.78
20534189	ENSG00000266847	snoRNA	ENSG00000266847	0.86	-0.15	2.01
20534177	ENSG00000266004	snoRNA	ENSG00000266004	0.86	-0.15	2.01
20534173	ENSG00000265754	snoRNA	ENSG00000265754	0.86	-0.15	2.01
20534144	ENSG00000264153	snoRNA	ENSG00000264153	0.86	-0.15	2.01
20534142	ENSG00000263994	snoRNA	ENSG00000263994	0.86	-0.15	2.01
20534140	ENSG00000263879	snoRNA	ENSG00000263879	0.86	-0.15	2.01
20532665	ACA38	HAcaBox	ACA38	0.86	-0.15	2.01
20533227	ENSG00000238339	snoRNA	ENSG00000238339	0.79	-0.04	1.78
20533913	ENSG00000252241	snoRNA	ENSG00000252241	0.77	-0.18	1.94
20534324	HBII-85-29	CDBox	HBII-85-29	0.72	-0.06	1.72
20533996	ENSG00000252582	snoRNA	ENSG00000252582	0.77	-0.02	1.73
20533988	ENSG00000252557	snoRNA	ENSG00000252557	0.27	-0.06	1.25
20534172	ENSG00000265733	snoRNA	ENSG00000265733	0.7	-0.02	1.65
20533191	ENSG00000223182	snoRNA	ENSG00000223182	0.7	-0.02	1.65
20533190	ENSG00000223111	snoRNA	ENSG00000223111	0.7	-0.02	1.65
20534298	HBII-55	CDBox	HBII-55	7.32	6.59	1.65
20534203	ENSG00000269023	snoRNA	ENSG00000269023	0.16	-0.24	1.32
20533419	ENSG00000238629	snoRNA	ENSG00000238629	1.07	0.55	1.43
20533060	ENSG00000212309	snoRNA	ENSG00000212309	0.46	-0.1	1.48
20533536	ENSG00000238811	snoRNA	ENSG00000238811	0.32	0.02	1.23
20533020	ENSG00000208308	snoRNA	ENSG00000208308	0.93	0.64	1.22
20533741	ENSG00000239133	snoRNA	ENSG00000239133	0.77	0.13	1.56
20533256	ENSG00000238383	snoRNA	ENSG00000238383	0.68	0.12	1.48
20533987	ENSG00000252557	snoRNA	ENSG00000252557	0.77	-0.24	2.01
20538238	U71b	HAcaBox	U71b	2.06	0.29	3.41
20534276	HBII-52-33	CDBox	HBII-52-33	1.27	-0.04	2.49
20532565	14qI-1	CDBox	14qI-1	1.33	-0.02	2.56
20538148	U21	CDBox	U21	7.75	6.76	1.98
20538295	mgU6-53	CDBox	mgU6-53	2.02	0.63	2.62
20532897	ENSG00000201853	snoRNA	ENSG00000201853	0.74	-0.05	1.73
20532890	ENSG00000201810	snoRNA	ENSG00000201810	0.64	-0.34	1.97
20533785	ENSG00000251730	snoRNA	ENSG00000251730	0.44	-0.02	1.37
20538260	U83	CDBox	U83	8.53	7.77	1.69
20534182	ENSG00000266419	snoRNA	ENSG00000266419	8.53	7.77	1.69
20534180	ENSG00000266295	snoRNA	ENSG00000266295	8.53	7.77	1.69
20534174	ENSG00000265849	snoRNA	ENSG00000265849	8.53	7.77	1.69
20534155	ENSG00000265116	snoRNA	ENSG00000265116	8.53	7.77	1.69
20534136	ENSG00000263625	snoRNA	ENSG00000263625	8.53	7.77	1.69
20534129	ENSG00000263359	snoRNA	ENSG00000263359	8.53	7.77	1.69
20534128	ENSG00000263358	snoRNA	ENSG00000263358	8.53	7.77	1.69
20538239	U71c	HAcaBox	U71c	1.4	-0.02	2.68
20533701	ENSG00000239064	snoRNA	ENSG00000239064	1.29	0.14	2.23
20533484	ENSG00000238736	snoRNA	ENSG00000238736	0.75	0.05	1.62
20538309	ENSG00000238776	snoRNA	ENSG00000238776	0.86	0.07	1.73
20532889	ENSG00000201810	snoRNA	ENSG00000201810	0.78	-0.34	2.18
20533052	ENSG00000212273	snoRNA	ENSG00000212273	0.75	0.04	1.64
20532628	ACA18	HAcaBox	ACA18	6.35	5.53	1.77
20538109	SNORD119	CDBox	SNORD119	7.77	6.88	1.86
20538299	mgh28S-2409	CDBox	mgh28S-2409	11.14	10.04	2.14
20533564	ENSG00000238856	snoRNA	ENSG00000238856	0.83	0.05	1.72
20532797	ENSG00000200418	snoRNA	ENSG00000200418	1.17	0.04	2.19
20533808	ENSG00000251830	snoRNA	ENSG00000251830	0.87	0.18	1.61
20533116	ENSG00000212567	snoRNA	ENSG00000212567	0.54	-0.12	1.57
20533678	ENSG00000239034	snoRNA	ENSG00000239034	0.27	-0.18	1.37
20538152	U25	CDBox	U25	8.71	7.64	2.1
20533561	ENSG00000238854	snoRNA	ENSG00000238854	0.8	-0.24	2.05
20532777	ENSG00000200075	snoRNA	ENSG00000200075	0.83	0.21	1.54
20538240	U71c	HAcaBox	U71c	2.49	0.17	4.99
20533824	ENSG00000251881	snoRNA	ENSG00000251881	1.4	-0.24	3.11
20534103	ENSG00000253051	snoRNA	ENSG00000253051	1.62	-0.24	3.61
20538235	U70	HAcaBox	U70	1.94	1.17	1.71
20534195	ENSG00000268237	snoRNA	ENSG00000268237	1.94	1.17	1.71
20533413	ENSG00000238620	snoRNA	ENSG00000238620	1.4	-0.06	2.74
20533944	ENSG00000252359	snoRNA	ENSG00000252359	1.01	-0.04	2.06
20533936	ENSG00000252329	snoRNA	ENSG00000252329	0.47	-0.24	1.63
20534029	ENSG00000252722	snoRNA	ENSG00000252722	0.99	-0.02	2.02
20534028	ENSG00000252722	snoRNA	ENSG00000252722	0.77	0.01	1.7
20538098	SNORA11B	HAcaBox	SNORA11B	0.7	-0.36	2.08
20533117	ENSG00000212579	snoRNA	ENSG00000212579	0.79	0.23	1.47
20533984	ENSG00000252537	snoRNA	ENSG00000252537	0.78	-0.24	2.02
20532707	ACA63	HAcaBox	ACA63	1.27	0.09	2.26
20533724	ENSG00000239096	snoRNA	ENSG00000239096	0.77	-0.24	2.02
20538110	SNORD121A	CDBox	SNORD121A	0.77	0.21	1.47
20533384	ENSG00000238575	snoRNA	ENSG00000238575	0.27	-0.11	1.3
20534124	ENSG00000262522	snoRNA	ENSG00000262522	0.26	-0.12	1.3
20533840	ENSG00000251959	snoRNA	ENSG00000251959	0.26	-0.12	1.3
20532916	ENSG00000202252	snoRNA	ENSG00000202252	8.14	6.32	3.54
20533804	ENSG00000251818	snoRNA	ENSG00000251818	0.51	0.03	1.39
20533151	ENSG00000221164	snoRNA	ENSG00000221164	0.05	-0.24	1.22
20532708	ACA63	HAcaBox	ACA63	1.51	0.1	2.65
20538157	U28	CDBox	U28	8.65	6.81	3.58
20533959	ENSG00000252434	snoRNA	ENSG00000252434	0.77	-0.42	2.27
20534149	ENSG00000264379	snoRNA	ENSG00000264379	0.84	-0.02	1.82
20538237	U71b	HAcaBox	U71b	1.93	1.01	1.9
20533480	ENSG00000238729	snoRNA	ENSG00000238729	0.85	0.21	1.55
20532824	ENSG00000200991	snoRNA	ENSG00000200991	0.55	-0.24	1.72
20533284	ENSG00000238433	snoRNA	ENSG00000238433	1.31	0.37	1.91
20538236	U71a	HAcaBox	U71a	1.2	0.21	1.98
20534150	ENSG00000264452	snoRNA	ENSG00000264452	1.53	0.6	1.9
20538156	U28	CDBox	U28	7.36	5.46	3.74
20532825	ENSG00000200991	snoRNA	ENSG00000200991	0.77	-0.19	1.94
20532635	ACA23	HAcaBox	ACA23	1.21	0.53	1.61
20533283	ENSG00000238433	snoRNA	ENSG00000238433	1.24	0.68	1.47
20533699	ENSG00000239063	snoRNA	ENSG00000239063	2.07	1.35	1.65
20533951	ENSG00000252404	snoRNA	ENSG00000252404	0.77	0	1.71
20533456	ENSG00000238692	snoRNA	ENSG00000238692	1.71	0.48	2.35
20533457	ENSG00000238692	snoRNA	ENSG00000238692	1.55	0.53	2.03
20532843	ENSG00000201229	snoRNA	ENSG00000201229	1.21	0.17	2.05
20532722	ACA9	HAcaBox	ACA9	2.34	0.7	3.11
20532659	ACA36B	HAcaBox	ACA36B	0.79	0.09	1.63
20532721	ACA8	HAcaBox	ACA8	3.15	1.76	2.61
20532991	ENSG00000207118	snoRNA	ENSG00000207118	4.47	0.63	14.36
20533999	ENSG00000252602	snoRNA	ENSG00000252602	0.49	-0.1	1.5
20538222	U67	HAcaBox	U67	3.13	2.05	2.11
20532985	ENSG00000207094	snoRNA	ENSG00000207094	3.72	0.48	9.45
20538132	U13	CDBox	U13	3.73	1.48	4.77
20533479	ENSG00000238729	snoRNA	ENSG00000238729	1.6	0.21	2.62
20538113	SNORD123	CDBox	SNORD123	5.35	1.55	13.9

## Sheet: down_shHIF1a#808 compare to GFP
ID	Accession		Transcript ID(Array Design)	shHIF1a#808 Avg (log2)	GFP Avg (log2)	Fold Change
20538123	U104	CDBox	U104	6.38	8.82	-5.43
20532581	14qII-14	CDBox	14qII-14	0.12	2.27	-4.46
20533038	ENSG00000212195	snoRNA	ENSG00000212195	0.01	0.54	-1.45
20538196	U49B	CDBox	U49B	2.77	3.12	-1.28
20534233	HBII-239	CDBox	HBII-239	4.37	6.16	-3.46
20538115	SNORD125	CDBox	SNORD125	0.28	0.8	-1.43
20532637	ACA24	HAcaBox	ACA24	2.69	3.38	-1.62
20534216	HBI-6	HAcaBox	HBI-6	2.18	3.98	-3.49
20538228	U70D	HAcaBox	U70D	3.74	6.68	-7.65
20534227	HBII-180B	CDBox	HBII-180B	0.56	1.15	-1.51
20532993	ENSG00000207130	snoRNA	ENSG00000207130	4.18	4.96	-1.72
20532964	ENSG00000206903	snoRNA	ENSG00000206903	4.18	4.96	-1.72
20532636	ACA24	HAcaBox	ACA24	4.18	4.96	-1.72
20538246	U74	CDBox	U74	9.24	10.47	-2.35
20538254	U79	CDBox	U79	7.28	8	-1.64
20538197	U50B	CDBox	U50B	3.97	4.98	-2.02
20538176	U41	CDBox	U41	7.75	9.07	-2.5
20538139	U16	CDBox	U16	1.11	1.82	-1.63
20538173	U38B	CDBox	U38B	3.75	4.1	-1.28
20532671	ACA41	HAcaBox	ACA41	1.79	2.83	-2.05
20538191	U48	CDBox	U48	7.35	8.33	-1.97
20534171	ENSG00000265732	snoRNA	ENSG00000265732	7.35	8.33	-1.97
20534145	ENSG00000264202	snoRNA	ENSG00000264202	7.35	8.33	-1.97
20534143	ENSG00000264086	snoRNA	ENSG00000264086	7.35	8.33	-1.97
20534139	ENSG00000263864	snoRNA	ENSG00000263864	7.35	8.33	-1.97
20538198	U50B	CDBox	U50B	4.08	4.83	-1.69
20538213	U59B	CDBox	U59B	5.34	5.78	-1.36
20532640	ACA27	HAcaBox	ACA27	4.16	5.01	-1.81
20532670	ACA41	HAcaBox	ACA41	-0.29	0.26	-1.47
20532737	ENSG00000199411	snoRNA	ENSG00000199411	4.02	4.55	-1.45
20538229	U70D	HAcaBox	U70D	2.47	4.41	-3.85
20538210	U58C	CDBox	U58C	2.76	3.36	-1.52
20538211	U58C	CDBox	U58C	3.3	3.56	-1.2
20534089	ENSG00000253007	snoRNA	ENSG00000253007	0.01	1.25	-2.36
20538187	U46	CDBox	U46	3.87	4.39	-1.44
20532829	ENSG00000201009	snoRNA	ENSG00000201009	3.87	4.39	-1.44
20534138	ENSG00000263723	snoRNA	ENSG00000263723	-0.02	0.51	-1.44
20538212	U59A	CDBox	U59A	6.22	7.12	-1.87
20533958	ENSG00000252433	snoRNA	ENSG00000252433	-0.5	0.21	-1.63
20538194	U49A	CDBox	U49A	7.04	7.67	-1.55
20538120	U102	CDBox	U102	2.01	2.47	-1.37
20538193	U49A	CDBox	U49A	7.02	7.73	-1.64
20534228	HBII-180C	CDBox	HBII-180C	5.16	5.42	-1.2
20538278	U97	CDBox	U97	4.17	4.68	-1.42
20538223	U68	HAcaBox	U68	6.67	6.99	-1.25
20532571	14qI-6	CDBox	14qI-6	-0.43	0.31	-1.66
20538204	U55	CDBox	U55	7.47	8.38	-1.87
20538146	U19	HAcaBox	U19	1.6	2.82	-2.34
20538298	mgh18S-121	CDBox	mgh18S-121	4.89	5.53	-1.56
20533588	ENSG00000238892	snoRNA	ENSG00000238892	-0.47	-0.05	-1.33
20538253	U78	CDBox	U78	9.86	10.34	-1.39
20532982	ENSG00000207062	snoRNA	ENSG00000207062	5.11	5.69	-1.5
20532953	ENSG00000206785	snoRNA	ENSG00000206785	5.11	5.69	-1.5
20532624	ACA15	HAcaBox	ACA15	5.11	5.69	-1.5
20538200	U51	CDBox	U51	3.52	4.02	-1.42
20538244	U73a	CDBox	U73a	8.12	8.44	-1.25
20538255	U80	CDBox	U80	4.03	4.51	-1.39
20532689	ACA52	HAcaBox	ACA52	2.01	2.92	-1.88
20538252	U78	CDBox	U78	10.15	10.5	-1.27
20533073	ENSG00000212378	snoRNA	ENSG00000212378	10.15	10.5	-1.27
20534248	HBII-429	CDBox	HBII-429	7.16	7.46	-1.23
20538218	U63	CDBox	U63	5.7	6.24	-1.45
20534246	HBII-419	CDBox	HBII-419	3.78	4.42	-1.56
20538248	U75	CDBox	U75	7.62	8.15	-1.44
20538305	E2	HAcaBox	E2	1.71	2.12	-1.33
20538247	U75	CDBox	U75	8.21	8.75	-1.45
20534237	HBII-289	CDBox	HBII-289	4.52	5.46	-1.92
20533473	ENSG00000238715	snoRNA	ENSG00000238715	-0.26	0.05	-1.24
20533957	ENSG00000252433	snoRNA	ENSG00000252433	-0.53	0.21	-1.68
20538124	U105B	CDBox	U105B	6.68	7.12	-1.35
20538251	U77	CDBox	U77	0.38	0.64	-1.2
20534244	HBII-336	CDBox	HBII-336	4.54	5.47	-1.91
20532573	14qI-8	CDBox	14qI-8	-0.56	-0.14	-1.33
20533161	ENSG00000221398	snoRNA	ENSG00000221398	-0.52	-0.22	-1.23
20534219	HBII-115	CDBox	HBII-115	3.59	4.03	-1.35
20532894	ENSG00000201827	snoRNA	ENSG00000201827	0.09	0.51	-1.34
20538202	U53	CDBox	U53	3.49	3.86	-1.29
20534305	HBII-85-13	CDBox	HBII-85-13	-0.7	0.21	-1.88
20534112	ENSG00000253085	snoRNA	ENSG00000253085	-0.71	0.13	-1.78
20534224	HBII-142	CDBox	HBII-142	7.14	7.59	-1.36
20532872	ENSG00000201592	snoRNA	ENSG00000201592	-0.17	0.32	-1.41
20532841	ENSG00000201199	snoRNA	ENSG00000201199	-0.17	0.32	-1.41
20538250	U77	CDBox	U77	1.51	1.86	-1.28
20534236	HBII-276	CDBox	HBII-276	6.42	6.74	-1.25
20533264	ENSG00000238394	snoRNA	ENSG00000238394	-0.5	0	-1.41
20534220	HBII-135	CDBox	HBII-135	5.84	6.39	-1.47
20532674	ACA43	HAcaBox	ACA43	2.56	2.84	-1.22
20532882	ENSG00000201733	snoRNA	ENSG00000201733	0.01	0.4	-1.31
20534091	ENSG00000253013	snoRNA	ENSG00000253013	-0.47	-0.18	-1.23
20534223	HBII-142	CDBox	HBII-142	7.08	7.45	-1.29
20534235	HBII-251	CDBox	HBII-251	3.75	4.34	-1.5
20532632	ACA20	HAcaBox	ACA20	1.54	2.05	-1.43
20538306	E3	HAcaBox	E3	2.42	2.76	-1.27
20533459	ENSG00000238694	snoRNA	ENSG00000238694	-0.44	-0.1	-1.27
20533832	ENSG00000251926	snoRNA	ENSG00000251926	-0.38	0.05	-1.35
20532631	ACA20	HAcaBox	ACA20	1.23	2.27	-2.06
20538166	U35A	CDBox	U35A	6.93	7.62	-1.62
20538136	U14B	CDBox	U14B	5.48	5.85	-1.29
20538208	U58A	CDBox	U58A	0.6	1.17	-1.48
20538256	U81	CDBox	U81	5.72	6.27	-1.47
20533587	ENSG00000238891	snoRNA	ENSG00000238891	0.01	0.41	-1.32
20534036	ENSG00000252765	snoRNA	ENSG00000252765	0.07	0.33	-1.2
20534213	HBI-61	HAcaBox	HBI-61	0.32	0.61	-1.22
20538138	U15B	CDBox	U15B	3.67	4.22	-1.47
20532595	14qII-23	CDBox	14qII-23	-0.05	0.26	-1.24
20533172	ENSG00000221673	snoRNA	ENSG00000221673	-0.24	0.11	-1.27
20533687	ENSG00000239046	snoRNA	ENSG00000239046	-0.78	-0.15	-1.55
20538150	U23	HAcaBox	U23	3.16	3.46	-1.23
20533332	ENSG00000238507	snoRNA	ENSG00000238507	-0.09	0.19	-1.22
20533155	ENSG00000221252	snoRNA	ENSG00000221252	2.82	3.63	-1.75
20533237	ENSG00000238348	snoRNA	ENSG00000238348	-0.12	0.21	-1.26
20533352	ENSG00000238537	snoRNA	ENSG00000238537	-0.08	0.33	-1.33
20533955	ENSG00000252425	snoRNA	ENSG00000252425	-0.73	0.05	-1.72
20538135	U14B	CDBox	U14B	4.79	5.19	-1.32
20532939	ENSG00000206592	snoRNA	ENSG00000206592	-0.61	-0.12	-1.41
20533040	ENSG00000212206	snoRNA	ENSG00000212206	-0.19	0.13	-1.25
20533112	ENSG00000212553	snoRNA	ENSG00000212553	-0.33	0.09	-1.34
20532946	ENSG00000206661	snoRNA	ENSG00000206661	-0.48	0.01	-1.41
20533401	ENSG00000238598	snoRNA	ENSG00000238598	-0.49	-0.2	-1.23
20534037	ENSG00000252765	snoRNA	ENSG00000252765	-0.54	0.29	-1.78
20532754	ENSG00000199787	snoRNA	ENSG00000199787	0.01	0.29	-1.22
20533690	ENSG00000239052	snoRNA	ENSG00000239052	-0.65	-0.2	-1.36
20532621	ACA13	HAcaBox	ACA13	3.71	4.4	-1.61
20532668	ACA3	HAcaBox	ACA3	4.74	5.11	-1.3
20532922	ENSG00000202283	snoRNA	ENSG00000202283	-0.3	0.01	-1.24
20533726	ENSG00000239098	snoRNA	ENSG00000239098	-0.54	0.21	-1.68
20533871	ENSG00000252096	snoRNA	ENSG00000252096	-0.05	0.32	-1.29
20533877	ENSG00000252119	snoRNA	ENSG00000252119	-0.23	0.1	-1.26
20532673	ACA43	HAcaBox	ACA43	2.49	2.95	-1.37
20533880	ENSG00000252128	snoRNA	ENSG00000252128	-0.61	-0.12	-1.41
20533994	ENSG00000252576	snoRNA	ENSG00000252576	-0.68	-0.08	-1.52
20533525	ENSG00000238799	snoRNA	ENSG00000238799	-0.71	-0.42	-1.22
20533349	ENSG00000238535	snoRNA	ENSG00000238535	-0.4	-0.11	-1.23
20533323	ENSG00000238494	snoRNA	ENSG00000238494	-0.4	-0.11	-1.23
20533989	ENSG00000252559	snoRNA	ENSG00000252559	-0.52	-0.22	-1.23
20533061	ENSG00000212309	snoRNA	ENSG00000212309	-0.45	-0.02	-1.35
20533700	ENSG00000239063	snoRNA	ENSG00000239063	1.59	2.2	-1.52
20534170	ENSG00000265721	snoRNA	ENSG00000265721	0.01	0.45	-1.36
20533750	ENSG00000239142	snoRNA	ENSG00000239142	0.01	0.45	-1.36
20533975	ENSG00000252505	snoRNA	ENSG00000252505	1.4	1.7	-1.23
20538311	ENSG00000252387	snoRNA	ENSG00000252387	-0.36	-0.05	-1.24
20532577	14qII-11	CDBox	14qII-11	-0.72	-0.09	-1.55
20538225	U69	HAcaBox	U69	0.78	1.08	-1.23
20533043	ENSG00000212214	snoRNA	ENSG00000212214	-0.02	0.47	-1.4
